# Supplementary material for: Enhanced carbon dioxide conversion at ambient conditions via a pore enrichment effect
Source: Nat Commun. 2020 Sep 8;11:4481. doi: 10.1038/s41467-020-18154-9 (PMC7479596; doi:10.1038/s41467-020-18154-9)
Supplement: Supplementary file 3 — Source Data [file 41467_2020_18154_MOESM3_ESM.xlsx]

## Sheet: Figure 1
Figure 1	Diagram of 10994 metal/Salen-COF structures and the excess adsorption (mol·g-1) of CO2 at 298 K and under 1 bar
No.	CO2 Excess Adsorption (mol/g)
	Zn		Au		Al		Bi		Cd		Co		Cr		Cu		Fe		Ga		Hg		In		Ir		Mn		Mo		Ni		Os		Pb		Pd		Pt		Re		Rh		Ru		Sb		Sc
1	0.816738	1	0.482618	1	0.847966	1	0.635526	1	0.789133	1	0.615824	1	0.629199	1	1.4497	1	0.613915	1	0.744875	1	0.509444	1	0.710875	1	0.485755	1	0.79315	1	0.571158	1	0.702835	1	0.550892	1	0.832576	1	0.669679	1	0.566087	1	0.491077	1	0.69627	1	0.571832	1	0.732436	1	0.642858
2	1.39383	2	0.925733	2	1.18391	2	1.03239	2	1.42955	2	1.07627	2	1.11408	2	1.32017	2	1.08098	2	1.1645	2	1.04236	2	1.27197	2	0.898354	2	1.57924	2	1.04234	2	1.48722	2	1.32602	2	1.34622	2	1.43014	2	1.33258	2	0.907534	2	1.43238	2	1.0243	2	1.11647	2	1.23164
3	1.00338	3	0.626627	3	0.846252	3	0.687496	3	0.981535	3	0.772489	3	0.770304	3	1.07494	3	0.756082	3	0.801626	3	0.810991	3	0.736166	3	0.628792	3	0.910645	3	0.671196	3	0.95761	3	0.777667	3	0.97699	3	0.864884	3	0.845658	3	0.633329	3	0.852879	3	0.661388	3	0.738726	3	0.697801
4	0.83563	4	0.526886	4	0.75458	4	0.584314	4	0.797559	4	0.677716	4	0.615553	4	0.848023	4	0.625774	4	0.690443	4	0.672599	4	0.606961	4	0.538487	4	0.796563	4	0.56269	4	0.77844	4	0.659113	4	0.800702	4	0.712836	4	0.710286	4	0.52689	4	0.74655	4	0.563	4	0.64365	4	0.573031
5	0.566996	5	0.408607	5	0.572709	5	0.447581	5	0.601297	5	0.450844	5	0.475565	5	0.642692	5	0.482367	5	0.519401	5	0.372545	5	0.506343	5	0.436103	5	0.645297	5	0.468945	5	0.595969	5	0.577988	5	0.644772	5	0.604634	5	0.594477	5	0.443164	5	0.615999	5	0.467468	5	0.487507	5	0.490749
6	0.994157	6	0.730088	6	0.927312	6	0.751787	6	1.02452	6	0.789387	6	0.812051	6	1.06015	6	0.834537	6	0.861407	6	0.78363	6	0.866219	6	0.77971	6	1.03939	6	0.854902	6	0.960727	6	0.938321	6	1.02321	6	0.974542	6	0.946497	6	0.73491	6	0.983554	6	0.838378	6	0.810928	6	0.865228
7	0.865026	7	0.589361	7	0.816028	7	0.704767	7	0.826746	7	0.855999	7	0.806721	7	0.93168	7	0.801705	7	0.743167	7	0.711625	7	0.649608	7	0.677988	7	0.788996	7	0.619106	7	0.80563	7	0.677307	7	0.838336	7	0.725131	7	0.725765	7	0.652284	7	0.750683	7	0.606675	7	0.761232	7	0.619554
8	1.03692	8	0.823958	8	0.971911	8	0.765074	8	1.02995	8	0.881415	8	0.896962	8	1.10304	8	0.89799	8	0.894866	8	0.818847	8	0.876848	8	0.773161	8	1.0627	8	0.866888	8	0.980387	8	0.955235	8	1.04195	8	1.02361	8	0.975145	8	0.783402	8	1.00802	8	0.862837	8	0.849189	8	0.916756
9	0.634809	9	0.58232	9	0.883357	9	0.684131	9	0.611685	9	0.700554	9	0.706819	9	0.903686	9	0.707693	9	0.797121	9	0.572107	9	0.755907	9	0.59828	9	0.854198	9	0.677601	9	0.794652	9	0.745363	9	0.737388	9	0.782619	9	0.72733	9	0.596697	9	0.792815	9	0.676225	9	0.762035	9	0.721627
10	0.574966	10	0.540282	10	0.773385	10	0.612905	10	0.674434	10	0.754875	10	0.667238	10	0.882108	10	0.666788	10	0.685654	10	0.532801	10	0.638807	10	0.524275	10	0.75745	10	0.589016	10	0.711731	10	0.659622	10	0.696369	10	0.706061	10	0.661149	10	0.53522	10	0.709382	10	0.571192	10	0.672124	10	0.611635
11	0.649308	11	0.566362	11	0.938322	11	0.696648	11	0.63469	11	0.666626	11	0.705383	11	0.982212	11	0.699825	11	0.842298	11	0.633395	11	0.796925	11	0.593877	11	0.865659	11	0.687202	11	0.806373	11	0.708979	11	0.774727	11	0.781132	11	0.709272	11	0.595099	11	0.774913	11	0.682614	11	0.781623	11	0.763746
12	0.438306	12	0.429162	12	0.647875	12	0.505924	12	0.425515	12	0.578909	12	0.510717	12	0.884002	12	0.514619	12	0.579158	12	0.461004	12	0.532163	12	0.399023	12	0.652634	12	0.448082	12	0.598981	12	0.553878	12	0.63083	12	0.598015	12	0.555243	12	0.411965	12	0.60533	12	0.440472	12	0.547966	12	0.484684
13	0.435938	13	0.489237	13	0.656886	13	0.521533	13	0.565607	13	0.75129	13	0.584365	13	0.76441	13	0.569126	13	0.586151	13	0.438144	13	0.529036	13	0.43536	13	0.651307	13	0.469142	13	0.603693	13	0.549716	13	0.60754	13	0.581962	13	0.552957	13	0.455157	13	0.59986	13	0.458688	13	0.565775	13	0.485368
14	0.636824	14	0.584844	14	1.02256	14	0.732437	14	0.584773	14	0.688203	14	0.732881	14	0.809185	14	0.725657	14	0.931785	14	0.593377	14	0.850568	14	0.608912	14	0.846876	14	0.725707	14	0.809068	14	0.687603	14	0.646336	14	0.769125	14	0.683626	14	0.60787	14	0.768737	14	0.719986	14	0.830182	14	0.810258
15	0.64393	15	0.38511	15	0.52055	15	0.525681	15	0.591655	15	0.449007	15	0.466684	15	0.803588	15	0.456055	15	0.488554	15	0.468156	15	0.630158	15	0.375992	15	0.688399	15	0.444919	15	0.535283	15	0.565989	15	0.639081	15	0.609439	15	0.577118	15	0.389629	15	0.632464	15	0.438778	15	0.518252	15	0.496711
16	1.07815	16	0.716345	16	1.05901	16	0.754631	16	0.924427	16	0.837325	16	0.833924	16	0.962907	16	0.873971	16	0.973817	16	0.815682	16	0.72253	16	0.788244	16	1.11618	16	0.891886	16	1.00176	16	0.980746	16	1.21593	16	1.00838	16	0.968023	16	0.757161	16	1.02554	16	0.887459	16	0.948122	16	1.05591
17	1.29632	17	1.01478	17	2.17049	17	1.11474	17	1.17938	17	1.1758	17	1.17056	17	2.3441	17	1.15868	17	1.36543	17	2.43165	17	1.33534	17	1.00662	17	1.15768	17	1.10618	17	1.17839	17	1.00125	17	1.19406	17	1.11162	17	0.987788	17	1.00168	17	1.10562	17	1.08078	17	1.4497	17	1.20264
18	0.741182	18	0.49162	18	0.677402	18	0.614492	18	0.683972	18	0.581243	18	0.597036	18	0.912173	18	0.580906	18	0.637548	18	0.572952	18	0.748732	18	0.474686	18	0.841906	18	0.569328	18	0.684374	18	0.664937	18	0.710809	18	0.758725	18	0.700046	18	0.490684	18	0.752328	18	0.552467	18	0.658461	18	0.650026
19	1.03377	19	0.85127	19	1.11785	19	0.96335	19	0.957418	19	1.01473	19	1.02236	19	1.10904	19	0.996088	19	1.04737	19	0.911631	19	1.13162	19	0.839462	19	1.08348	19	0.928327	19	1.15316	19	0.9029	19	0.95665	19	1.00223	19	0.902488	19	0.847235	19	1.0234	19	0.950839	19	0.908637	19	1.1698
20	1.06193	20	1.58624	20	1.72988	20	1.24331	20	1.06545	20	1.92649	20	1.99094	20	1.02823	20	1.86235	20	1.57306	20	1.34787	20	1.72745	20	1.39353	20	1.12397	20	1.78563	20	0.974082	20	1.02581	20	1.43294	20	1.09203	20	0.941015	20	1.51262	20	1.02823	20	1.75804	20	1.61072	20	1.64828
21	1.26935	21	1.28357	21	1.50994	21	1.03604	21	1.15115	21	1.65055	21	1.53505	21	1.27502	21	1.51548	21	1.34897	21	1.11202	21	1.24008	21	1.17048	21	1.3749	21	1.24761	21	1.40178	21	1.11353	21	1.12355	21	1.24249	21	1.12619	21	1.244	21	1.25734	21	1.22819	21	1.17301	21	1.16207
22	0.80962	22	1.7473	22	2.1238	22	1.45579	22	0.721974	22	2.25379	22	2.06388	22	1.14033	22	2.07762	22	1.79607	22	0.797406	22	1.73878	22	1.63394	22	0.889425	22	1.8022	22	0.902612	22	0.719229	22	0.730272	22	0.801288	22	0.70548	22	1.69431	22	0.813137	22	1.70182	22	1.65017	22	1.70034
23	0.958223	23	0.804356	23	1.02408	23	0.793355	23	0.909529	23	0.985229	23	0.963759	23	1.14958	23	0.964494	23	0.968786	23	1.15299	23	1.00163	23	0.807455	23	1.01889	23	0.920976	23	1.00612	23	0.826458	23	0.901525	23	0.930689	23	0.838774	23	0.798755	23	0.943326	23	0.924958	23	0.914176	23	0.92468
24	0.879269	24	0.807126	24	1.00777	24	0.782855	24	0.866922	24	0.957252	24	0.988204	24	1.05256	24	0.959727	24	0.916016	24	1.14128	24	1.00742	24	0.805145	24	0.956379	24	0.904748	24	0.936082	24	0.807716	24	0.844678	24	0.884972	24	0.797191	24	0.811998	24	0.893074	24	0.921226	24	0.941073	24	0.952852
25	0.767082	25	0.89655	25	1.14744	25	0.986105	25	0.74586	25	1.05579	25	1.05327	25	0.831154	25	1.05868	25	1.03058	25	1.00312	25	1.08012	25	0.885091	25	1.04287	25	0.993968	25	0.841708	25	0.899093	25	0.75685	25	0.962193	25	0.942623	25	0.888574	25	0.995115	25	0.989004	25	1.09301	25	1.05889
26	0.541191	26	0.453008	26	0.679603	26	0.504011	26	0.501363	26	0.564571	26	0.557044	26	0.761254	26	0.557309	26	0.592817	26	0.551315	26	0.563721	26	0.457169	26	0.533904	26	0.508448	26	0.526023	26	0.434563	26	0.482861	26	0.491061	26	0.428315	26	0.45415	26	0.493711	26	0.507764	26	0.535727	26	0.512014
27	0.5382	27	0.457544	27	0.682505	27	0.63982	27	0.49162	27	0.587894	27	0.572865	27	0.737646	27	0.578596	27	0.609769	27	0.573994	27	0.562536	27	0.473639	27	0.51977	27	0.51514	27	0.523626	27	0.431257	27	0.478899	27	0.479811	27	0.430688	27	0.461347	27	0.481037	27	0.504038	27	0.552749	27	0.518439
28	0.657161	28	0.658437	28	1.08939	28	0.710958	28	0.611186	28	0.893733	28	0.903763	28	1.03859	28	0.894937	28	0.91691	28	0.700264	28	0.86421	28	0.636793	28	0.644114	28	0.822903	28	0.640038	28	0.500868	28	0.621254	28	0.573039	28	0.490627	28	0.662284	28	0.580547	28	0.813238	28	0.910515	28	0.748455
29	0.646534	29	0.607396	29	1.05084	29	0.657347	29	0.596846	29	0.822568	29	0.839223	29	0.963725	29	0.827453	29	0.877317	29	0.693969	29	0.84514	29	0.587792	29	0.636355	29	0.752825	29	0.637411	29	0.508126	29	0.608426	29	0.564695	29	0.486946	29	0.612811	29	0.574889	29	0.736452	29	0.889668	29	0.699129
30	0.513916	30	0.406254	30	0.63431	30	0.463904	30	0.485028	30	0.506886	30	0.510582	30	0.684669	30	0.50898	30	0.565569	30	0.522988	30	0.535469	30	0.419	30	0.506576	30	0.47555	30	0.502633	30	0.421277	30	0.465778	30	0.474051	30	0.419114	30	0.41905	30	0.466778	30	0.46617	30	0.532791	30	0.485365
31	0.519145	31	0.41042	31	0.633294	31	0.475263	31	0.480423	31	0.500686	31	0.508608	31	0.68166	31	0.50117	31	0.560354	31	0.53972	31	0.536512	31	0.425834	31	0.51202	31	0.479202	31	0.502108	31	0.424218	31	0.467698	31	0.475878	31	0.420494	31	0.419293	31	0.471078	31	0.459271	31	0.519636	31	0.49462
32	0.529091	32	0.421654	32	0.640073	32	0.472688	32	0.500596	32	0.513306	32	0.532071	32	0.704064	32	0.516844	32	0.583082	32	0.539817	32	0.54226	32	0.439798	32	0.512906	32	0.488011	32	0.517253	32	0.429101	32	0.476682	32	0.4713	32	0.432947	32	0.421704	32	0.477338	32	0.475527	32	0.529675	32	0.486948
33	0.593489	33	0.487143	33	0.714418	33	0.531673	33	0.561476	33	0.595381	33	0.592082	33	0.759378	33	0.581198	33	0.647484	33	0.634524	33	0.59201	33	0.50407	33	0.58308	33	0.553718	33	0.590443	33	0.492707	33	0.536812	33	0.549525	33	0.495091	33	0.494047	33	0.54558	33	0.549063	33	0.586229	33	0.570628
34	0.90327	34	0.842471	34	1.10603	34	1.01278	34	0.864985	34	0.967413	34	1.01808	34	0.950283	34	0.997983	34	1.09916	34	0.851205	34	1.19446	34	0.830099	34	0.908929	34	0.955103	34	0.979778	34	0.739341	34	0.862355	34	0.815937	34	0.731969	34	0.831182	34	0.833021	34	0.958559	34	1.11966	34	1.09669
35	0.918377	35	0.876419	35	1.18725	35	1.06091	35	0.88231	35	1.03423	35	1.05693	35	0.973105	35	1.04092	35	1.05638	35	0.849356	35	1.0883	35	0.861426	35	1.23812	35	1.0334	35	0.991846	35	1.03565	35	0.876411	35	1.14832	35	1.05887	35	0.884846	35	1.1369	35	0.999274	35	1.15471	35	1.03634
36	0.836999	36	0.730577	36	1.15682	36	0.959856	36	0.848426	36	0.881	36	0.894437	36	0.951293	36	0.895504	36	1.01886	36	0.933797	36	0.96793	36	0.739894	36	0.984955	36	0.827435	36	1.0046	36	0.811965	36	0.85507	36	0.908066	36	0.795899	36	0.745623	36	0.920923	36	0.820771	36	0.996218	36	0.933199
37	0.782134	37	0.91366	37	1.09155	37	1.02381	37	0.805996	37	1.11171	37	1.11842	37	0.921712	37	1.0869	37	1.01586	37	0.903776	37	1.06621	37	0.870438	37	0.931729	37	1.05452	37	0.927398	37	0.812773	37	0.825178	37	0.859603	37	0.812016	37	0.900062	37	0.857485	37	1.01661	37	1.05588	37	0.973156
38	0.755635	38	0.747439	38	1.03914	38	0.95015	38	0.68538	38	0.92897	38	0.931879	38	0.980868	38	0.898361	38	0.925285	38	null	38	0.863148	38	0.743495	38	0.764474	38	0.832716	38	0.770215	38	0.603506	38	0.655509	38	0.68685	38	0.605546	38	0.746086	38	0.693782	38	0.82182	38	0.868818	38	0.784258
39	0.749041	39	0.607394	39	0.787015	39	0.626198	39	0.760743	39	0.724446	39	0.732591	39	0.874628	39	0.713284	39	0.729742	39	0.811844	39	0.757831	39	0.607266	39	0.78605	39	0.678044	39	0.8815	39	0.659135	39	0.767703	39	0.724736	39	0.661429	39	0.614513	39	0.723704	39	0.666407	39	0.712317	39	0.707827
40	0.676018	40	0.587088	40	0.736142	40	0.569361	40	0.682704	40	0.687335	40	0.700074	40	0.77895	40	0.683274	40	0.682201	40	0.728318	40	0.687172	40	0.572391	40	0.759394	40	0.652528	40	0.7938	40	0.639238	40	0.684179	40	0.69431	40	0.638048	40	0.576692	40	0.700784	40	0.639219	40	0.698965	40	0.653376
41	0.925099	41	0.733272	41	0.872792	41	0.972902	41	0.913619	41	0.853487	41	0.866616	41	1.01852	41	0.872412	41	0.841263	41	0.91054	41	0.976376	41	0.751505	41	1.02267	41	0.839786	41	1.02497	41	0.831242	41	0.975583	41	0.94017	41	0.853504	41	0.74632	41	0.949859	41	0.831161	41	0.945575	41	0.871828
42	0.836383	42	0.727156	42	0.921993	42	0.687432	42	0.818862	42	1.04413	42	0.867851	42	1.06769	42	0.854639	42	0.836939	42	0.833618	42	0.808519	42	0.692608	42	0.944808	42	0.776104	42	0.940984	42	0.772723	42	0.825821	42	0.861976	42	0.772839	42	0.716368	42	0.860819	42	0.763766	42	0.793313	42	0.749322
43	0.843599	43	0.873575	43	0.839224	43	0.985992	43	0.816556	43	1.01351	43	1.04957	43	0.793501	43	1.02049	43	0.829038	43	0.905612	43	1.00437	43	0.799096	43	1.13619	43	1.02379	43	1.22618	43	0.866939	43	0.819353	43	1.05146	43	0.852242	43	0.858296	43	1.14172	43	0.974629	43	0.83471	43	0.948842
44	0.816595	44	0.805462	44	0.893061	44	0.604243	44	0.793531	44	0.827097	44	1.03012	44	0.809858	44	1.01504	44	0.843315	44	0.758388	44	0.79386	44	0.839745	44	0.889495	44	0.833933	44	0.906103	44	0.725453	44	0.726654	44	0.799123	44	0.722016	44	0.852072	44	0.809123	44	0.636313	44	0.751165	44	0.731805
45	0.766396	45	0.950174	45	1.26241	45	0.739552	45	0.702359	45	1.11363	45	1.15653	45	0.765852	45	1.15705	45	1.3022	45	0.831849	45	1.2862	45	1.05205	45	1.15338	45	1.16687	45	1.18292	45	0.91518	45	0.776796	45	1.01916	45	0.930335	45	1.00809	45	1.06098	45	1.19898	45	1.39513	45	0.81338
46	0.539476	46	0.46904	46	0.522291	46	1.00464	46	0.562367	46	0.564411	46	0.602823	46	0.63767	46	0.591397	46	0.464255	46	0.680903	46	0.585915	46	0.499372	46	0.84327	46	0.606482	46	0.586684	46	0.472864	46	0.720637	46	0.532766	46	0.474474	46	0.497218	46	0.547421	46	0.613136	46	0.755739	46	0.735565
47	0.794233	47	0.672617	47	0.940676	47	0.76778	47	0.776722	47	0.833544	47	0.8446	47	0.849325	47	0.81059	47	0.85366	47	0.96391	47	0.877223	47	0.633092	47	0.936472	47	0.737178	47	0.923693	47	0.735554	47	0.765087	47	0.846434	47	0.735184	47	0.664822	47	0.845038	47	0.728427	47	0.853515	47	0.805526
48	0.945887	48	1.24862	48	1.22659	48	1.11333	48	0.889739	48	1.47085	48	1.47529	48	1.10804	48	1.46234	48	1.16166	48	0.873044	48	1.23601	48	1.18088	48	1.0531	48	1.37687	48	1.10527	48	0.830236	48	0.87656	48	0.953916	48	0.821043	48	1.19291	48	0.987692	48	1.34304	48	0.973844	48	1.09302
49	0.822676	49	0.79851	49	0.917906	49	1.14347	49	0.824208	49	0.982379	49	0.992943	49	0.938976	49	0.970131	49	0.884145	49	0.830553	49	0.909224	49	0.806414	49	0.879429	49	0.908824	49	0.908665	49	0.726529	49	0.854668	49	0.797631	49	0.722197	49	0.80942	49	0.813206	49	0.911499	49	0.996029	49	0.841753
50	0.733222	50	0.586083	50	0.802927	50	0.591327	50	0.73511	50	0.692737	50	0.725157	50	0.850852	50	0.722033	50	0.728937	50	0.728425	50	0.767858	50	0.608461	50	0.837228	50	0.694873	50	0.809362	50	0.676067	50	0.74587	50	0.763338	50	0.68037	50	0.605396	50	0.761562	50	0.689486	50	0.760786	50	0.718235
51	0.886185	51	0.702522	51	0.909582	51	0.839229	51	0.970035	51	0.863648	51	0.851049	51	1.10987	51	0.854488	51	0.831552	51	0.981181	51	0.801136	51	0.968232	51	0.940146	51	0.79234	51	1.10212	51	0.753673	51	0.998296	51	0.848892	51	0.758695	51	0.700504	51	0.868096	51	0.767789	51	0.773774	51	0.991695
52	0.656498	52	0.677395	52	0.771295	52	0.49499	52	0.644116	52	1.19253	52	0.83806	52	0.676675	52	1.24627	52	0.699606	52	0.551906	52	0.593675	52	0.966766	52	0.582861	52	0.617007	52	0.563411	52	0.415613	52	0.605413	52	0.502126	52	0.417944	52	0.98181	52	0.52575	52	0.607547	52	0.571716	52	0.590447
53	1.1411	53	0.882355	53	1.09358	53	0.873949	53	1.0514	53	1.0441	53	1.0495	53	1.27817	53	1.0229	53	1.05627	53	0.86686	53	1.05984	53	0.867873	53	1.16357	53	1.02769	53	1.15427	53	0.945308	53	1.02143	53	1.08586	53	0.938841	53	0.886597	53	1.07431	53	0.990898	53	0.990584	53	1.10939
54	0.976602	54	0.50963	54	0.639351	54	0.555685	54	0.925941	54	1.77952	54	0.579529	54	1.0047	54	0.586949	54	0.611241	54	0.814585	54	0.568315	54	0.484823	54	0.718244	54	0.562216	54	0.908098	54	0.629971	54	0.877735	54	0.68238	54	0.636346	54	0.500754	54	0.68022	54	0.54884	54	0.549064	54	0.569981
55	0.778356	55	0.42205	55	0.515041	55	0.492688	55	0.741682	55	0.475538	55	0.47706	55	0.837815	55	0.475978	55	0.497654	55	0.665671	55	0.478991	55	0.399981	55	0.572762	55	0.461176	55	0.754506	55	0.515839	55	0.697571	55	0.553083	55	0.510872	55	0.421156	55	0.568646	55	0.451729	55	0.457885	55	0.48737
56	0.897846	56	0.443518	56	0.683646	56	0.521385	56	0.835647	56	0.490972	56	0.504592	56	0.849214	56	0.489469	56	0.647995	56	0.759089	56	0.613397	56	0.435498	56	0.871777	56	0.474298	56	0.874619	56	0.767118	56	0.806963	56	0.830588	56	0.77297	56	0.437994	56	0.849265	56	0.478778	56	0.554537	56	0.613884
57	0.802341	57	0.769828	57	1.09251	57	0.903255	57	0.779589	57	0.84986	57	0.848647	57	0.853018	57	0.831177	57	1.06214	57	0.698648	57	0.980709	57	0.780608	57	0.611666	57	0.845527	57	0.795765	57	0.536875	57	0.728916	57	0.57368	57	0.532778	57	0.77443	57	0.582903	57	0.858353	57	0.924841	57	1.02189
58	0.925812	58	0.526734	58	0.82257	58	0.685744	58	0.890913	58	0.640381	58	0.628899	58	0.8779	58	0.603105	58	0.799951	58	0.804946	58	0.772972	58	0.535492	58	0.918438	58	0.590378	58	0.897376	58	0.823068	58	0.865568	58	0.883525	58	0.821838	58	0.542262	58	0.867598	58	0.58609	58	0.566569	58	0.822029
59	0.641683	59	0.771821	59	1.18193	59	1.06488	59	0.607054	59	0.847823	59	0.887056	59	0.696721	59	0.866942	59	1.14237	59	0.53731	59	1.11999	59	0.785499	59	0.689765	59	0.844253	59	0.664784	59	0.562093	59	0.582843	59	0.634805	59	0.546274	59	0.784683	59	0.638604	59	0.853053	59	1.09118	59	1.18596
60	0.721425	60	0.532444	60	0.677826	60	0.609233	60	0.616743	60	0.612102	60	0.613846	60	0.6617	60	0.617312	60	0.63772	60	0.530248	60	0.608934	60	0.509667	60	0.59442	60	0.580951	60	0.636557	60	0.479894	60	0.592476	60	0.541992	60	0.471567	60	0.523044	60	0.544629	60	0.582386	60	0.610363	60	0.630856
61	0.751617	61	0.51253	61	0.715695	61	0.528058	61	0.707003	61	0.63156	61	0.641176	61	0.716811	61	0.651848	61	0.665117	61	0.624522	61	0.587309	61	0.527403	61	0.675503	61	0.583366	61	0.78174	61	0.531602	61	0.653125	61	0.615826	61	0.532443	61	0.523403	61	0.624027	61	0.588467	61	0.601339	61	0.602181
62	0.60144	62	0.588274	62	0.844804	62	0.597993	62	0.539261	62	0.713535	62	0.70648	62	0.567813	62	0.710665	62	0.786211	62	0.459744	62	0.679074	62	0.590743	62	0.467354	62	0.672996	62	0.546565	62	0.362936	62	0.509099	62	0.421276	62	0.367109	62	0.59494	62	0.42071	62	0.671725	62	0.711442	62	0.707325
63	0.419155	63	0.439125	63	0.627677	63	0.404102	63	0.51572	63	0.52887	63	0.545084	63	0.539045	63	0.533682	63	0.576971	63	0.452926	63	0.506622	63	0.458222	63	0.461293	63	0.494501	63	0.460804	63	0.369879	63	0.47572	63	0.416867	63	0.372837	63	0.451149	63	0.429137	63	0.490172	63	0.514859	63	0.503148
64	0.61023	64	0.441591	64	0.621589	64	0.439144	64	0.567077	64	0.540197	64	0.549609	64	0.632893	64	0.541872	64	0.573043	64	0.591699	64	0.49216	64	0.457065	64	0.690753	64	0.486302	64	0.649399	64	0.523012	64	0.567164	64	0.603468	64	0.530731	64	0.455485	64	0.615798	64	0.479124	64	0.511151	64	0.492678
65	0.61604	65	0.59813	65	0.821137	65	0.597255	65	0.564612	65	0.745858	65	0.755196	65	0.58346	65	0.737417	65	0.756383	65	0.512299	65	0.655759	65	0.59971	65	0.504371	65	0.69842	65	0.554285	65	0.416608	65	0.528819	65	0.475425	65	0.410983	65	0.600547	65	0.469116	65	0.685888	65	0.648389	65	0.672968
66	1.00787	66	0.386027	66	0.455115	66	0.352863	66	0.950729	66	0.452447	66	0.491874	66	0.93587	66	0.483153	66	0.431949	66	0.844801	66	0.397255	66	0.3774	66	0.870167	66	0.467182	66	0.930863	66	0.717711	66	0.896998	66	0.817274	66	0.718648	66	0.397318	66	0.817141	66	0.467423	66	0.383967	66	0.398111
67	1.26592	67	0.77808	67	0.971149	67	0.675279	67	1.12156	67	0.941457	67	0.970245	67	1.98197	67	0.967181	67	0.912925	67	2.67143	67	0.597597	67	0.869281	67	1.17907	67	0.941774	67	1.18438	67	1.00253	67	1.19898	67	1.1015	67	1.00491	67	0.824353	67	1.11189	67	0.959984	67	0.662358	67	0.64292
68	0.718668	68	1.30896	68	2.45683	68	1.22513	68	0.651609	68	1.59259	68	1.62741	68	0.680494	68	1.63559	68	2.04667	68	0.53536	68	1.13396	68	1.02458	68	0.653533	68	1.59523	68	0.680456	68	0.523832	68	0.605594	68	0.598878	68	0.532226	68	1.46791	68	0.607801	68	1.62176	68	1.62608	68	1.52759
69	1.01656	69	0.464432	69	0.600737	69	0.463191	69	0.943843	69	0.554402	69	0.576806	69	1.06807	69	0.563551	69	0.563391	69	0.829791	69	0.520429	69	0.453866	69	1.01072	69	0.538004	69	1.10453	69	0.833389	69	0.878816	69	0.932919	69	0.840798	69	0.455547	69	0.942114	69	0.548223	69	0.519033	69	0.552132
70	1.11409	70	0.846969	70	1.19508	70	0.936098	70	1.38702	70	0.994496	70	1.00718	70	1.33953	70	0.997005	70	1.09926	70	1.40336	70	1.01511	70	0.846712	70	1.23152	70	0.953925	70	1.11122	70	1.06952	70	1.35424	70	1.16164	70	1.00982	70	0.860387	70	1.11937	70	0.941955	70	1.01058	70	1.06632
71	1.2351	71	1.48531	71	1.7093	71	1.27371	71	1.12986	71	1.81389	71	1.8504	71	1.22013	71	1.83381	71	1.4881	71	1.17072	71	1.58332	71	1.36303	71	1.27093	71	1.70347	71	1.31785	71	1.02372	71	1.05435	71	1.18372	71	1.02783	71	1.43854	71	1.17916	71	1.68185	71	1.50455	71	1.60362
72	0.782582	72	1.25776	72	1.47581	72	0.913194	72	0.708008	72	1.59433	72	1.52123	72	1.0812	72	1.49391	72	1.29415	72	0.787519	72	1.10864	72	1.18718	72	0.81398	72	1.31626	72	0.837125	72	0.635669	72	0.679992	72	0.734137	72	0.655277	72	1.22461	72	0.748619	72	1.28823	72	1.03839	72	1.11262
73	1.03571	73	1.92906	73	2.04644	73	1.34943	73	0.923751	73	2.28219	73	2.2561	73	1.23597	73	2.31764	73	1.78495	73	1.1546	73	1.57381	73	1.67553	73	0.916779	73	1.85304	73	0.905813	73	0.751337	73	0.829767	73	0.856312	73	0.758655	73	1.79206	73	0.8594	73	1.78233	73	1.51377	73	1.60871
74	1.00387	74	0.79989	74	0.968532	74	0.735085	74	0.953597	74	0.957299	74	0.990703	74	1.14961	74	0.986367	74	0.923539	74	1.13498	74	0.90059	74	0.799385	74	0.879304	74	0.940717	74	0.868868	74	0.717563	74	0.76212	74	0.82355	74	0.730713	74	0.83421	74	0.824888	74	0.938181	74	0.808627	74	0.908095
75	0.795328	75	0.799231	75	0.921035	75	0.760312	75	0.7636	75	0.955237	75	0.944312	75	0.87836	75	0.942249	75	0.874967	75	1.05758	75	0.918072	75	0.78519	75	0.968227	75	0.9391	75	1.00737	75	0.850204	75	0.702869	75	0.904306	75	0.817415	75	0.809357	75	0.925652	75	0.899287	75	0.826964	75	0.941246
76	0.550387	76	0.867895	76	1.0914	76	0.878058	76	0.524826	76	1.02367	76	1.04513	76	0.847677	76	1.02438	76	1.0096	76	0.660022	76	0.991538	76	0.865022	76	0.55095	76	0.984255	76	0.549237	76	0.453255	76	0.506038	76	0.499857	76	0.450788	76	0.885316	76	0.510285	76	0.971766	76	0.9582	76	1.0311
77	0.548109	77	0.45782	77	0.697007	77	0.532919	77	0.523924	77	0.580332	77	0.577652	77	0.821754	77	0.574951	77	0.60645	77	0.66169	77	0.580004	77	0.479181	77	0.540021	77	0.524742	77	0.526801	77	0.444022	77	0.500264	77	0.504318	77	0.438478	77	0.461938	77	0.502407	77	0.517899	77	0.560906	77	0.526992
78	0.735726	78	0.471129	78	0.709747	78	0.677669	78	0.707469	78	0.607227	78	0.585956	78	1.30096	78	0.575847	78	0.62074	78	0.876898	78	0.577342	78	0.491662	78	0.747944	78	0.542207	78	0.717733	78	0.579075	78	0.719622	78	0.660016	78	0.576865	78	0.488393	78	0.671701	78	0.524839	78	0.571742	78	0.537614
79	0.708318	79	0.765255	79	1.22317	79	0.842601	79	0.685452	79	1.05293	79	1.03716	79	1.16336	79	1.02945	79	1.02676	79	0.848666	79	0.998808	79	0.723517	79	0.722767	79	0.945338	79	0.695089	79	0.562795	79	0.693691	79	0.641469	79	0.556213	79	0.776212	79	0.651089	79	0.929685	79	1.04628	79	0.891562
80	0.515254	80	0.698189	80	1.15644	80	0.771881	80	0.495211	80	0.929462	80	0.773901	80	0.738125	80	0.768518	80	0.980034	80	0.597311	80	0.949513	80	0.644407	80	0.518313	80	0.84237	80	0.49892	80	0.437082	80	0.48233	80	0.490267	80	0.433398	80	0.699422	80	0.480462	80	0.841254	80	1.01916	80	0.79933
81	0.519538	81	0.417098	81	0.651115	81	0.484706	81	0.490367	81	0.514824	81	0.51022	81	0.764928	81	0.510036	81	0.574715	81	0.630682	81	0.540525	81	0.433846	81	0.519353	81	0.479935	81	0.503129	81	0.429206	81	0.474425	81	0.490069	81	0.432687	81	0.419614	81	0.478295	81	0.47126	81	0.529649	81	0.497444
82	0.535286	82	0.418889	82	0.64007	82	0.494454	82	0.521	82	0.515898	82	0.512159	82	0.764523	82	0.505222	82	0.565363	82	0.595052	82	0.541811	82	0.427694	82	0.53761	82	0.477214	82	0.526821	82	0.451101	82	0.489906	82	0.492379	82	0.436951	82	0.425073	82	0.48809	82	0.472316	82	0.527245	82	0.493421
83	0.603581	83	0.430916	83	0.660503	83	0.494078	83	0.578975	83	0.518452	83	0.525464	83	0.824534	83	0.524139	83	0.587898	83	0.682812	83	0.561927	83	0.444201	83	0.60502	83	0.485763	83	0.583145	83	0.501057	83	0.552506	83	0.5567	83	0.501764	83	0.434722	83	0.56058	83	0.484848	83	0.540078	83	0.506654
84	0.887683	84	0.495117	84	0.716009	84	0.563226	84	0.817498	84	0.591955	84	0.595994	84	0.919731	84	0.590601	84	0.633629	84	0.763005	84	0.609035	84	0.512569	84	0.801586	84	0.555818	84	0.903372	84	0.659431	84	0.767292	84	0.738598	84	0.670208	84	0.496891	84	0.763874	84	0.552035	84	0.602209	84	0.577552
85	0.946136	85	0.832725	85	1.03626	85	0.992155	85	0.83733	85	0.988069	85	0.985063	85	0.975496	85	0.992802	85	1.0598	85	0.793497	85	1.04419	85	0.828592	85	1.06109	85	0.96632	85	1.46493	85	0.847645	85	0.776163	85	0.976568	85	0.845677	85	0.835287	85	0.985236	85	0.937026	85	0.989881	85	1.01548
86	2.3222	86	0.794545	86	0.967279	86	0.919917	86	2.0764	86	0.959637	86	0.951054	86	2.65774	86	0.96045	86	0.897011	86	2.46254	86	0.821316	86	0.899096	86	2.72779	86	0.949015	86	2.57409	86	2.20717	86	2.08307	86	2.43176	86	2.16218	86	0.812719	86	2.06266	86	0.0589103	86	0.877596	86	0.861058
87	0.88652	87	0.774168	87	0.968268	87	0.888203	87	0.845094	87	0.943179	87	0.922925	87	0.950338	87	0.906115	87	0.8942	87	0.854014	87	0.919444	87	0.71444	87	1.00736	87	0.784496	87	0.92128	87	0.730421	87	0.780738	87	0.832624	87	0.7204	87	0.793912	87	0.848252	87	0.807861	87	0.891278	87	0.915056
88	0.788829	88	0.749822	88	0.878593	88	0.648906	88	0.769524	88	0.871257	88	0.883935	88	0.943041	88	0.869119	88	0.836792	88	0.80755	88	0.766999	88	0.742228	88	0.791584	88	0.863443	88	0.808629	88	0.64505	88	0.725061	88	0.736019	88	0.638578	88	0.744291	88	0.731511	88	0.858213	88	0.729158	88	1.02067
89	0.765064	89	0.817277	89	1.08537	89	1.09366	89	0.718628	89	1.02843	89	1.00891	89	1.08268	89	0.984041	89	0.95389	89	null	89	0.920091	89	0.844924	89	0.801409	89	0.901438	89	0.793721	89	0.64864	89	0.696716	89	0.722501	89	0.643152	89	0.824138	89	0.739246	89	0.893636	89	0.929618	89	0.813812
90	0.691936	90	0.591584	90	0.72971	90	0.505291	90	0.686412	90	0.689245	90	0.705803	90	0.83017	90	0.687744	90	0.67291	90	0.681424	90	0.633862	90	0.577567	90	0.69022	90	0.662959	90	0.699439	90	0.575222	90	0.654017	90	0.641186	90	0.567701	90	0.597041	90	0.648365	90	0.660965	90	0.59096	90	0.641415
91	0.65971	91	0.567969	91	0.669284	91	0.543884	91	0.638794	91	0.67739	91	0.675093	91	0.763298	91	0.674241	91	0.641891	91	0.63486	91	0.595314	91	0.563253	91	0.663173	91	0.654884	91	0.676265	91	0.563418	91	0.620169	91	0.619759	91	0.565085	91	0.576741	91	0.631726	91	0.640378	91	0.561898	91	0.603275
92	0.891146	92	0.690715	92	0.819539	92	0.664578	92	0.885382	92	0.802986	92	0.802099	92	0.966776	92	0.78371	92	0.774117	92	0.85165	92	0.749342	92	0.672808	92	1.00131	92	0.736822	92	1.01638	92	0.70497	92	0.842109	92	0.793832	92	0.717464	92	0.682208	92	0.801263	92	0.739502	92	0.685969	92	0.759403
93	0.839262	93	0.966943	93	0.844527	93	0.626621	93	0.769163	93	1.11511	93	1.15058	93	1.00058	93	1.13875	93	0.75625	93	0.724673	93	0.684692	93	0.720272	93	0.820754	93	0.81925	93	0.843195	93	0.674131	93	0.733495	93	0.778547	93	0.673636	93	0.97253	93	0.780152	93	0.804432	93	0.672776	93	0.715612
94	1.02107	94	0.871504	94	0.809836	94	0.687456	94	0.772305	94	0.975661	94	1.04297	94	0.801628	94	0.999096	94	0.816948	94	0.908252	94	0.911155	94	0.817425	94	0.9327	94	1.01431	94	1.01989	94	0.730503	94	0.720727	94	0.843151	94	0.7445	94	0.858631	94	0.894595	94	0.998444	94	0.736444	94	0.926656
95	0.817171	95	0.719477	95	0.85239	95	0.53308	95	0.713062	95	0.929154	95	1.03519	95	0.77431	95	0.983424	95	0.799492	95	0.683336	95	0.698129	95	0.856917	95	0.776823	95	1.3296	95	0.89152	95	0.606326	95	0.606712	95	0.703689	95	0.613643	95	0.864733	95	0.713756	95	1.3823	95	0.616439	95	0.698346
96	0.949612	96	0.704083	96	1.02275	96	0.910718	96	0.841295	96	1.6129	96	0.851959	96	0.830841	96	1.59965	96	0.973072	96	0.770739	96	0.95014	96	1.44396	96	0.943855	96	0.801528	96	0.999912	96	0.722196	96	0.713462	96	0.869666	96	0.733145	96	1.45433	96	0.887469	96	0.801448	96	0.934348	96	0.94402
97	0.690828	97	0.509408	97	0.504035	97	0.877576	97	0.607751	97	0.620528	97	0.655067	97	1.74966	97	0.63032	97	0.429069	97	0.69599	97	0.472403	97	0.515977	97	0.547828	97	0.653187	97	0.779365	97	0.572859	97	0.625073	97	0.670319	97	0.575991	97	0.524737	97	0.671682	97	0.605765	97	0.669119	97	0.622723
98	0.759483	98	0.590759	98	0.997161	98	0.754993	98	0.717926	98	0.728974	98	0.718041	98	0.800118	98	0.736425	98	0.927543	98	1.07666	98	0.820043	98	0.592328	98	0.828242	98	0.683673	98	0.83469	98	0.651288	98	0.644657	98	0.758141	98	0.64887	98	0.593744	98	0.766141	98	0.681564	98	0.86625	98	0.836841
99	0.923274	99	1.10512	99	1.1719	99	0.974941	99	0.835825	99	1.34119	99	1.33599	99	1.02977	99	1.33698	99	1.08944	99	0.813282	99	1.02508	99	1.11256	99	0.919372	99	1.26937	99	1.07982	99	0.741284	99	0.771557	99	0.839961	99	0.735136	99	1.12869	99	0.841512	99	1.27442	99	0.871905	99	1.01725
100	0.784032	100	0.79468	100	0.859333	100	0.918227	100	0.761148	100	0.94512	100	0.931505	100	0.902419	100	0.930997	100	0.789063	100	0.758233	100	0.728612	100	0.779662	100	0.788956	100	0.891758	100	0.89027	100	0.641167	100	0.728297	100	0.733965	100	0.662573	100	0.776533	100	0.722005	100	0.897423	100	0.840391	100	0.745271
101	0.717033	101	0.585501	101	0.724491	101	0.51116	101	0.682993	101	0.682321	101	0.697972	101	0.808846	101	0.691062	101	0.655653	101	0.661902	101	0.687402	101	0.590021	101	0.720517	101	0.667223	101	0.800496	101	0.600637	101	0.629398	101	0.674962	101	0.603786	101	0.591191	101	0.676086	101	0.656196	101	0.613125	101	0.567095
102	0.902809	102	0.659512	102	0.956425	102	0.76201	102	0.909713	102	0.798452	102	0.804362	102	1.06298	102	0.799057	102	0.890435	102	0.890951	102	0.854428	102	0.664	102	0.820059	102	0.75723	102	1.05729	102	0.665813	102	0.849213	102	0.758204	102	0.676325	102	0.668294	102	0.777669	102	0.753189	102	0.83936	102	0.901091
103	1.19937	103	0.888806	103	1.49792	103	0.457123	103	1.22125	103	1.11187	103	1.15204	103	0.496423	103	1.14199	103	1.61548	103	0.380573	103	1.39602	103	0.937857	103	0.483284	103	1.08765	103	0.494401	103	0.781921	103	0.415712	103	0.831293	103	0.767519	103	0.948272	103	0.84027	103	1.10007	103	1.19215	103	1.4902
104	1.19855	104	1.02888	104	1.17437	104	0.940238	104	1.12648	104	1.37658	104	1.2332	104	1.28068	104	1.23124	104	1.15966	104	1.0018	104	1.32161	104	0.978473	104	1.22541	104	1.1456	104	0.834455	104	1.03902	104	1.03252	104	1.14278	104	1.01789	104	1.01989	104	1.15592	104	1.1175	104	1.07354	104	1.20102
105	0.801669	105	0.448667	105	0.634955	105	0.545192	105	0.689369	105	0.532977	105	0.511375	105	0.754814	105	0.508321	105	0.551013	105	0.623017	105	0.450932	105	0.416899	105	0.898102	105	0.452159	105	2.22321	105	0.739097	105	0.656061	105	0.839445	105	0.756705	105	0.420339	105	0.869133	105	0.453736	105	0.460272	105	0.450605
106	0.615732	106	0.366304	106	0.496358	106	0.377549	106	0.554428	106	0.415178	106	0.418971	106	0.625403	106	0.410335	106	0.437527	106	0.487333	106	0.391199	106	0.357878	106	0.689375	106	0.394243	106	2.05099	106	0.592039	106	0.515469	106	0.680736	106	0.604025	106	0.364287	106	0.728277	106	0.388835	106	0.397312	106	0.389392
107	0.475208	107	3.47012	107	0.501359	107	0.31219	107	0.421996	107	3.83257	107	3.819	107	0.46285	107	3.94302	107	0.468426	107	0.348913	107	0.426638	107	3.34453	107	0.555282	107	3.74868	107	0.751594	107	0.457844	107	0.376141	107	0.522703	107	0.441885	107	3.57612	107	0.536964	107	3.71519	107	0.32803	107	0.42396
108	0.710197	108	3.00036	108	0.793211	108	0.562769	108	0.638899	108	3.40937	108	3.42972	108	0.68314	108	3.42511	108	0.740233	108	0.593765	108	0.663369	108	3.14329	108	0.720738	108	3.40261	108	0.732656	108	0.639938	108	0.619447	108	0.689516	108	0.651209	108	3.03731	108	0.695754	108	3.35742	108	0.631801	108	0.687363
109	0.780378	109	1.69434	109	0.792924	109	0.519611	109	0.692655	109	1.91358	109	1.90312	109	0.746931	109	1.88091	109	0.748561	109	0.555052	109	0.696475	109	1.63859	109	0.83973	109	1.85221	109	1.86231	109	0.6885	109	0.620376	109	0.770243	109	0.692835	109	1.69687	109	0.817427	109	1.84034	109	0.538161	109	0.727014
110	0.649526	110	0.555753	110	0.657369	110	0.565986	110	0.596019	110	0.610717	110	0.61127	110	0.610002	110	0.604091	110	0.632749	110	0.529633	110	0.584202	110	0.537687	110	0.696084	110	0.588583	110	0.76752	110	0.589621	110	0.566694	110	0.631325	110	0.606471	110	0.554251	110	0.652242	110	0.570539	110	0.592824	110	0.585475
111	0.580211	111	0.498188	111	0.62093	111	0.482571	111	0.548031	111	0.573224	111	0.574602	111	0.585308	111	0.581602	111	0.581446	111	0.475927	111	0.538125	111	0.498137	111	0.599027	111	0.553097	111	0.891236	111	0.509194	111	0.504739	111	0.560872	111	0.507018	111	0.489105	111	0.575636	111	0.543437	111	0.534783	111	0.554173
112	0.541072	112	1.67274	112	0.631412	112	0.447085	112	0.50842	112	1.66158	112	1.94649	112	0.579761	112	1.97515	112	0.634655	112	0.41785	112	0.552532	112	1.71378	112	2.05233	112	1.86149	112	1.82298	112	0.568962	112	0.444609	112	1.87751	112	0.569782	112	1.73076	112	1.90652	112	1.95733	112	0.481376	112	0.503246
113	3.98969	113	0.953232	113	0.700572	113	0.467849	113	0.506466	113	1.19176	113	1.1953	113	0.548575	113	1.13585	113	0.621836	113	0.468693	113	0.578421	113	0.931226	113	1.21537	113	1.07766	113	1.16411	113	1.04483	113	0.484374	113	1.09338	113	1.01701	113	0.982544	113	1.14867	113	1.07651	113	0.557675	113	0.573892
114	0.428718	114	1.64277	114	0.527824	114	0.339646	114	0.371181	114	1.94265	114	1.95384	114	0.461256	114	1.94038	114	0.413716	114	0.305495	114	0.404094	114	1.69607	114	1.96176	114	1.85245	114	1.79019	114	1.72284	114	0.340449	114	1.87466	114	1.70979	114	1.69038	114	1.89115	114	1.85087	114	0.407441	114	0.463957
115	0.505229	115	0.516641	115	0.542726	115	0.4134	115	0.409169	115	0.703743	115	0.806461	115	0.520502	115	0.800628	115	0.47433	115	0.3176	115	0.469768	115	0.697961	115	1.8194	115	0.694114	115	1.66493	115	1.57591	115	0.355444	115	1.73788	115	1.54247	115	0.667936	115	1.76096	115	0.72882	115	0.462569	115	0.402888
116	0.545955	116	0.517652	116	0.715449	116	0.481408	116	0.515968	116	0.618097	116	0.615187	116	0.547996	116	0.613821	116	0.625227	116	0.461879	116	0.602415	116	0.482865	116	0.501477	116	0.55825	116	0.638659	116	0.435911	116	0.491021	116	0.476353	116	0.430047	116	0.498751	116	0.471802	116	0.547701	116	0.602165	116	0.57569
117	0.359349	117	0.361494	117	0.403029	117	0.326677	117	0.334005	117	0.401133	117	0.408417	117	0.379901	117	0.413781	117	0.376119	117	0.293785	117	0.366201	117	0.342076	117	0.369365	117	0.369857	117	2.72271	117	0.306452	117	0.314839	117	0.349442	117	0.309424	117	0.339196	117	0.352697	117	0.365092	117	0.354454	117	0.363185
118	0.812423	118	0.854037	118	0.875311	118	0.581111	118	0.750377	118	1.00943	118	0.999636	118	0.828004	118	0.956127	118	0.748497	118	0.675249	118	0.727423	118	0.839069	118	0.835031	118	0.970228	118	0.975518	118	0.72052	118	0.689618	118	0.80178	118	0.723687	118	0.870699	118	0.810556	118	0.986281	118	0.703345	118	0.848565
119	1.13959	119	1.15911	119	1.55355	119	1.25731	119	1.09163	119	1.35751	119	1.33835	119	1.364	119	1.35917	119	1.40817	119	1.97764	119	1.39755	119	1.20483	119	1.08427	119	1.34619	119	1.02939	119	0.95493	119	1.10077	119	1.03357	119	0.948269	119	1.22268	119	1.03387	119	1.28705	119	1.36305	119	1.35851
120	0.541943	120	0.456539	120	0.559011	120	0.450468	120	0.507665	120	0.511183	120	0.546924	120	0.565023	120	0.548221	120	0.523753	120	0.442235	120	0.499367	120	0.439551	120	0.555191	120	0.479175	120	1.44454	120	0.461833	120	0.472652	120	0.516712	120	0.460982	120	0.45188	120	0.523691	120	0.471695	120	0.492866	120	0.498322
121	0.846014	121	2.46952	121	1.08385	121	0.822725	121	0.815638	121	2.85678	121	2.88004	121	0.874735	121	2.83377	121	0.976727	121	0.762181	121	0.899008	121	2.4291	121	0.826346	121	2.73461	121	2.969	121	0.747256	121	0.784121	121	0.776527	121	0.724988	121	2.48289	121	0.792075	121	2.61807	121	0.798628	121	0.885401
122	1.58122	122	1.09635	122	1.85584	122	1.34414	122	1.47952	122	1.27708	122	1.31785	122	1.63766	122	1.27507	122	1.66363	122	1.29678	122	1.65293	122	1.13127	122	1.53922	122	1.2987	122	1.5123	122	1.28422	122	1.40939	122	1.4042	122	1.25421	122	1.12843	122	1.41774	122	1.28867	122	1.51889	122	1.59435
123	1.27593	123	0.906588	123	1.30345	123	1.05114	123	0.997597	123	1.0044	123	1.02709	123	1.20707	123	1.00219	123	1.25901	123	0.540086	123	1.23048	123	0.965896	123	1.2028	123	0.961933	123	0.781915	123	1.02297	123	1.05965	123	1.10892	123	1.00212	123	0.884639	123	1.11703	123	1.08467	123	1.1679	123	1.18268
124	1.10522	124	2.01003	124	1.75886	124	1.37664	124	1.04952	124	2.17811	124	1.0625	124	1.16352	124	1.07949	124	1.70669	124	0.816885	124	1.60503	124	1.98891	124	0.916603	124	1.01189	124	2.07763	124	0.824425	124	0.90351	124	0.855861	124	0.792837	124	0.896167	124	0.840774	124	1.00471	124	1.52769	124	1.66129
125	0.692872	125	0.637837	125	1.13483	125	0.929689	125	0.662203	125	0.738481	125	0.795529	125	0.695187	125	0.793245	125	1.1196	125	0.433067	125	1.0632	125	0.709608	125	1.0874	125	0.789565	125	0.609589	125	1.03805	125	0.609044	125	1.0134	125	1.02374	125	0.6988	125	1.00711	125	0.794762	125	1.0088	125	1.0645
126	1.17869	126	0.926057	126	1.19632	126	0.458368	126	1.09703	126	1.04617	126	1.06053	126	1.1354	126	1.04811	126	1.13488	126	0.976341	126	1.11193	126	0.915978	126	1.10962	126	1.07158	126	1.09413	126	0.952006	126	0.992455	126	1.05005	126	0.943503	126	0.931857	126	1.04598	126	1.05125	126	1.06381	126	1.10707
127	1.32579	127	0.892485	127	1.27371	127	1.04596	127	1.16679	127	1.06229	127	1.07005	127	1.26169	127	1.07218	127	1.24431	127	1.11343	127	1.20801	127	1.03632	127	1.2101	127	1.07653	127	1.219	127	1.02525	127	1.09312	127	1.14229	127	1.05108	127	1.02454	127	1.15739	127	1.08879	127	1.14489	127	1.18257
128	0.557828	128	0.500681	128	0.69959	128	0.567774	128	0.550462	128	0.604733	128	0.592194	128	0.848807	128	0.581059	128	0.617697	128	0.678645	128	0.59073	128	0.51536	128	0.546623	128	0.540402	128	0.536043	128	0.443116	128	0.560217	128	0.499261	128	0.44369	128	0.503391	128	0.503858	128	0.540016	128	0.590427	128	0.553459
129	0.544466	129	0.507268	129	0.685142	129	0.789159	129	0.554255	129	0.617273	129	0.584906	129	0.852314	129	0.586679	129	0.620712	129	0.682412	129	0.590522	129	0.528939	129	0.526132	129	0.550674	129	0.517096	129	0.43776	129	0.548303	129	0.493765	129	0.433971	129	0.506292	129	0.487425	129	0.536806	129	0.59132	129	0.555228
130	0.970006	130	1.09823	130	1.64655	130	1.2793	130	0.973842	130	1.389	130	1.3879	130	1.64277	130	1.37446	130	1.43172	130	1.18066	130	1.42863	130	0.852522	130	0.959216	130	1.0817	130	0.942473	130	0.762635	130	1.0691	130	0.868132	130	0.756207	130	0.922933	130	0.882057	130	0.923583	130	1.46407	130	1.21619
131	0.896698	131	0.830528	131	1.51793	131	1.15104	131	0.887355	131	1.16336	131	1.03573	131	1.45645	131	1.02554	131	1.26908	131	1.06898	131	1.29479	131	0.904016	131	0.888399	131	0.981943	131	0.860684	131	0.710919	131	0.970617	131	0.810434	131	0.693104	131	0.842662	131	0.807141	131	0.965463	131	1.37011	131	1.09325
132	0.512595	132	0.421189	132	0.620885	132	0.542412	132	0.518384	132	0.500387	132	0.505432	132	0.748613	132	0.499884	132	0.564981	132	0.617056	132	0.540668	132	0.434562	132	0.486366	132	0.467122	132	0.478701	132	0.419392	132	0.515452	132	null	132	0.416688	132	0.430717	132	0.459068	132	0.470143	132	0.534718	132	0.503819
133	0.511312	133	0.418347	133	0.62868	133	0.557488	133	0.512849	133	0.504035	133	0.501935	133	0.740098	133	0.504061	133	0.564571	133	0.638183	133	0.53985	133	0.438133	133	0.490475	133	0.482126	133	0.485458	133	0.418835	133	0.521665	133	null	133	0.407979	133	0.434174	133	0.45842	133	0.471996	133	0.537209	133	0.504551
134	0.535932	134	0.441218	134	0.651548	134	0.506528	134	0.527769	134	0.518092	134	0.519229	134	0.801963	134	0.5168	134	0.59013	134	0.627067	134	0.560341	134	0.454892	134	0.510515	134	0.488821	134	0.502668	134	0.436255	134	0.541258	134	0.480217	134	0.428067	134	0.440069	134	0.470639	134	0.487773	134	0.543831	134	0.525785
135	0.59335	135	0.491601	135	0.697256	135	0.559339	135	0.583141	135	0.57697	135	0.583276	135	0.839383	135	0.577737	135	0.64538	135	0.694782	135	0.611224	135	0.5142	135	0.581119	135	0.54972	135	0.555268	135	0.482596	135	0.578365	135	0.534103	135	0.485076	135	0.497665	135	0.539139	135	0.542813	135	0.604783	135	0.586423
136	0.68587	136	1.8351	136	3.2416	136	2.18063	136	0.637048	136	2.23268	136	2.14292	136	0.681473	136	2.17837	136	3.21787	136	0.587005	136	1.26734	136	2.13319	136	0.670098	136	2.02294	136	0.648069	136	0.583942	136	0.60307	136	0.639035	136	0.576655	136	1.89114	136	0.626943	136	2.04253	136	2.48801	136	2.65312
137	0.839872	137	0.818079	137	1.0462	137	0.764946	137	0.729503	137	0.981213	137	0.971769	137	0.856572	137	0.961805	137	0.97506	137	0.515568	137	0.875907	137	0.774084	137	0.934043	137	0.904821	137	0.957287	137	0.762462	137	0.652549	137	0.877651	137	0.757743	137	0.798384	137	0.87862	137	0.891812	137	0.844988	137	0.929673
138	0.916333	138	1.24563	138	1.62961	138	1.00652	138	0.826953	138	1.39696	138	1.4657	138	0.894365	138	1.4379	138	1.46885	138	0.729774	138	1.20182	138	1.37309	138	0.883448	138	1.44457	138	0.837353	138	0.718938	138	0.784522	138	0.792306	138	0.709115	138	1.30709	138	0.80103	138	1.43311	138	1.06644	138	1.20537
139	0.68694	139	0.553348	139	0.772442	139	0.598492	139	0.641571	139	0.650016	139	0.653783	139	0.694916	139	0.63852	139	0.723304	139	0.567818	139	0.695084	139	0.534964	139	0.707054	139	0.594506	139	1.63465	139	0.572633	139	0.602181	139	0.674152	139	0.57947	139	0.546577	139	0.671462	139	0.58201	139	0.657487	139	0.711333
140	0.859668	140	1.00442	140	1.12699	140	1.49623	140	0.831488	140	1.19557	140	1.19922	140	1.23692	140	1.18029	140	1.03985	140	0.935358	140	0.983633	140	0.995817	140	0.821136	140	1.08411	140	0.828943	140	0.663355	140	0.834831	140	0.754775	140	0.665161	140	1.00785	140	0.764925	140	1.0699	140	0.96769	140	0.887382
141	0.630734	141	0.556967	141	0.628356	141	0.529894	141	0.56245	141	0.643792	141	0.653015	141	0.591198	141	0.638168	141	0.593019	141	0.711529	141	0.597588	141	0.555749	141	0.594633	141	0.618627	141	2.08637	141	0.507542	141	0.517827	141	0.556724	141	0.510802	141	0.560855	141	0.566781	141	0.608416	141	0.564005	141	0.588218
142	0.60037	142	0.526574	142	0.637736	142	0.516049	142	0.564591	142	0.619539	142	0.623304	142	0.606228	142	0.599523	142	0.616585	142	0.52002	142	0.585281	142	0.519261	142	0.609544	142	0.594077	142	0.618799	142	0.524125	142	0.530921	142	0.57611	142	0.531732	142	0.527111	142	0.576488	142	0.583167	142	0.564917	142	0.599652
143	0.775735	143	0.660508	143	0.736873	143	0.593492	143	0.730223	143	0.694181	143	0.708905	143	0.767815	143	0.769719	143	0.682458	143	0.694428	143	0.81811	143	0.584076	143	0.742963	143	0.666046	143	0.78792	143	0.659904	143	0.660457	143	0.690742	143	0.654231	143	0.607196	143	0.693946	143	0.660142	143	0.652528	143	0.665235
144	0.730293	144	0.591892	144	0.718796	144	0.591328	144	0.644316	144	0.693258	144	0.694298	144	0.709851	144	0.69253	144	0.680983	144	0.599948	144	0.640328	144	0.593371	144	0.680825	144	0.655269	144	1.54971	144	0.586106	144	0.609814	144	0.636685	144	0.577963	144	0.594555	144	0.653177	144	0.6519	144	0.642369	144	0.654695
145	1.10783	145	1.66578	145	0.973225	145	0.838124	145	1.1191	145	2.06386	145	2.0475	145	1.2275	145	2.06258	145	1.02171	145	0.908368	145	0.981872	145	1.10207	145	1.12744	145	1.24557	145	1.0968	145	0.973063	145	1.05591	145	1.0791	145	0.989814	145	1.12579	145	1.06637	145	1.22897	145	0.821865	145	1.05705
146	0.863818	146	0.743624	146	1.02362	146	0.816208	146	0.72225	146	0.877662	146	0.891719	146	0.851688	146	0.891147	146	0.947418	146	0.594043	146	0.92907	146	0.752615	146	1.1172	146	0.853855	146	1.55062	146	0.6518	146	0.665897	146	0.742365	146	0.661153	146	0.75433	146	1.05279	146	0.844344	146	0.902097	146	0.916212
147	1.20994	147	1.10777	147	1.43146	147	0.865962	147	0.953438	147	1.35156	147	1.27253	147	1.15896	147	1.33911	147	1.30433	147	0.780024	147	1.12281	147	1.0655	147	1.25018	147	1.25158	147	1.32557	147	1.0286	147	0.83809	147	1.1873	147	0.972725	147	1.05918	147	1.17258	147	1.18471	147	0.979039	147	1.20334
148	0.638044	148	1.16095	148	1.35342	148	1.19693	148	0.464489	148	1.49859	148	1.35693	148	0.904996	148	1.32801	148	1.27673	148	0.276988	148	0.864881	148	1.22238	148	0.790334	148	1.19872	148	0.853113	148	0.61278	148	0.37008	148	0.70522	148	0.624695	148	1.189	148	0.739898	148	1.17056	148	1.35729	148	1.13578
149	1.1495	149	0.836297	149	1.74077	149	1.20177	149	1.03823	149	0.961562	149	1.00684	149	1.14856	149	1.0142	149	1.496	149	0.91509	149	1.16656	149	0.892792	149	1.032	149	0.996244	149	1.00594	149	0.8496	149	0.941732	149	0.978834	149	0.876379	149	0.881414	149	0.972839	149	1.0036	149	1.22184	149	0.954398
150	0.799231	150	0.533924	150	0.942864	150	0.735217	150	0.743197	150	0.613245	150	0.638587	150	0.804606	150	0.644048	150	0.882208	150	0.71285	150	0.885595	150	0.519539	150	0.752716	150	0.966605	150	0.665621	150	0.642567	150	0.699274	150	0.701662	150	0.640724	150	0.531963	150	0.703428	150	0.933583	150	0.8064	150	0.856207
151	0.759593	151	0.951025	151	0.842311	151	0.726624	151	0.712142	151	1.11289	151	0.819709	151	0.795953	151	0.757761	151	0.829936	151	0.788489	151	0.866107	151	0.606242	151	0.710258	151	0.708417	151	0.845061	151	0.620818	151	0.633161	151	0.684276	151	0.607887	151	0.649295	151	0.68369	151	0.685436	151	0.638899	151	0.895032
152	0.622527	152	null	152	0.705785	152	0.549014	152	0.572438	152	0.677077	152	0.681557	152	0.615668	152	0.692873	152	0.630899	152	0.561902	152	0.578699	152	0.59721	152	0.616452	152	0.687605	152	1.62411	152	0.534328	152	0.544293	152	0.572613	152	0.529431	152	0.596616	152	0.584616	152	0.666076	152	0.591442	152	0.598835
153	0.662163	153	0.576367	153	0.846874	153	0.686688	153	0.635669	153	1.43732	153	1.49763	153	0.668224	153	1.4827	153	0.781366	153	0.630014	153	0.780272	153	1.30834	153	0.667131	153	1.4288	153	1.46542	153	0.577895	153	0.59223	153	0.6276	153	0.573943	153	1.30067	153	0.620311	153	1.45888	153	0.769174	153	1.38548
154	0.57963	154	1.25072	154	0.787402	154	0.579415	154	0.542392	154	1.05232	154	1.12051	154	0.795357	154	1.11548	154	0.630283	154	0.53712	154	0.543576	154	0.912377	154	1.50593	154	1.10324	154	1.40638	154	1.03711	154	0.502206	154	1.24877	154	1.05284	154	0.912144	154	1.31022	154	1.07966	154	1.33081	154	0.563351
155	1.35101	155	0.905972	155	1.14409	155	0.930529	155	1.22502	155	1.08225	155	1.10297	155	1.15046	155	1.07234	155	1.07209	155	1.04824	155	1.02233	155	0.913867	155	1.37464	155	1.03687	155	1.38227	155	1.14569	155	1.11937	155	1.27051	155	1.13122	155	0.912491	155	1.28878	155	1.01597	155	1.01845	155	1.09222
156	1.17229	156	0.904197	156	0.65143	156	null	156	1.00247	156	1.03104	156	0.592006	156	0.913188	156	0.564522	156	0.563988	156	0.890265	156	0.519697	156	0.446135	156	1.11099	156	0.574072	156	0.973955	156	0.604808	156	0.891728	156	0.998386	156	0.655038	156	0.636192	156	1.00514	156	0.552661	156	0.52723	156	0.58251
157	0.956264	157	0.827058	157	0.597615	157	0.553896	157	0.822872	157	0.51072	157	0.513699	157	0.766068	157	0.505972	157	0.554294	157	0.731748	157	0.495459	157	0.436955	157	0.875152	157	0.499925	157	0.808986	157	0.752303	157	0.72328	157	0.827993	157	0.761238	157	0.44178	157	0.818648	157	0.494902	157	0.483899	157	0.531763
158	0.469623	158	0.450282	158	0.704318	158	0.546337	158	0.506682	158	0.541328	158	0.536779	158	0.498326	158	0.540298	158	0.452067	158	0.408106	158	0.432483	158	0.462403	158	0.540529	158	0.518848	158	0.545698	158	0.539944	158	1.15999	158	0.778395	158	0.502326	158	0.484387	158	0.772213	158	0.518366	158	0.411942	158	0.454187
159	0.853374	159	0.4726	159	1.01192	159	0.713544	159	0.884266	159	0.875838	159	0.903408	159	1.64715	159	0.882232	159	0.816408	159	0.768021	159	0.809638	159	0.774657	159	1.42885	159	0.874337	159	0.945461	159	0.852449	159	1.49424	159	1.14515	159	0.865364	159	0.795939	159	1.1502	159	0.847609	159	0.753967	159	0.841694
160	0.997116	160	0.775946	160	0.709891	160	0.942211	160	0.855295	160	0.659106	160	0.645616	160	0.759093	160	0.644902	160	0.660748	160	0.752215	160	0.637725	160	0.570396	160	0.904797	160	0.635494	160	0.836252	160	0.783158	160	0.756015	160	0.848354	160	0.785492	160	0.574345	160	0.877181	160	0.632571	160	0.632077	160	0.621143
161	0.909141	161	0.562743	161	0.813512	161	null	161	0.871224	161	0.690809	161	0.718849	161	0.831907	161	0.712754	161	0.794548	161	0.797123	161	0.744662	161	0.587188	161	0.881549	161	0.682261	161	1.0123	161	0.929151	161	0.828204	161	0.861351	161	0.902366	161	0.611531	161	0.877385	161	0.653918	161	0.713648	161	0.794629
162	0.666079	162	0.634259	162	0.698887	162	0.613456	162	0.630894	162	0.643909	162	0.653278	162	0.725871	162	0.642413	162	0.649282	162	0.491947	162	0.619199	162	0.538459	162	0.642226	162	0.602634	162	0.610849	162	0.664628	162	0.788481	162	0.615951	162	0.622256	162	0.541874	162	0.60574	162	0.588816	162	0.622028	162	0.620872
163	0.776768	163	0.534766	163	0.685219	163	0.486097	163	0.686104	163	0.655324	163	0.657986	163	0.636891	163	0.656718	163	0.615566	163	0.623317	163	0.541764	163	0.547448	163	0.596963	163	0.626967	163	0.750053	163	0.533459	163	0.633387	163	0.574114	163	0.535513	163	0.565637	163	0.571959	163	0.612992	163	0.55376	163	0.563747
164	0.72907	164	0.546348	164	0.772879	164	0.588565	164	0.691545	164	0.72547	164	0.752348	164	0.75653	164	0.753919	164	0.701033	164	0.593147	164	0.641201	164	0.617758	164	0.661543	164	0.729192	164	0.654328	164	0.61363	164	0.724196	164	0.620634	164	0.592783	164	0.621896	164	0.622126	164	0.716833	164	0.669882	164	0.665056
165	0.561736	165	0.635147	165	0.572395	165	0.406653	165	0.513994	165	0.539143	165	0.549479	165	0.553239	165	0.542416	165	0.509567	165	0.406776	165	0.451666	165	0.449372	165	0.435634	165	0.550708	165	0.486775	165	0.432562	165	0.800444	165	0.410535	165	0.414253	165	0.465804	165	0.407832	165	0.538264	165	0.46767	165	0.460031
166	0.525824	166	0.456076	166	0.568037	166	0.409675	166	0.489664	166	0.543126	166	0.55325	166	0.549374	166	0.550787	166	0.500748	166	0.393251	166	0.455505	166	0.461101	166	0.446101	166	0.548439	166	0.457135	166	0.452688	166	0.781677	166	0.417945	166	0.416524	166	0.471167	166	0.40929	166	0.545857	166	0.460932	166	0.458355
167	0.654956	167	0.459775	167	0.778008	167	0.616201	167	0.612126	167	0.747792	167	0.771816	167	0.772553	167	0.765934	167	0.690355	167	0.677329	167	0.646854	167	0.626614	167	0.650097	167	0.741808	167	0.647707	167	0.559806	167	0.575247	167	0.598056	167	0.545063	167	0.633855	167	0.598713	167	0.720576	167	0.688679	167	0.664946
168	0.457743	168	0.632199	168	0.48367	168	0.586334	168	0.461892	168	0.534039	168	0.538586	168	0.444341	168	0.537737	168	0.447506	168	0.530295	168	0.406149	168	0.456976	168	0.448729	168	0.508977	168	0.561892	168	0.36735	168	0.462192	168	0.418892	168	0.373532	168	0.443255	168	0.419527	168	0.54418	168	0.478275	168	0.406416
169	0.937543	169	0.413285	169	0.994947	169	0.644733	169	0.855751	169	0.898382	169	0.941716	169	1.0616	169	0.961436	169	0.880166	169	0.836318	169	0.819214	169	0.746554	169	1.00721	169	0.855593	169	0.996134	169	0.822084	169	1.21521	169	0.916306	169	0.846389	169	0.744625	169	0.943028	169	0.853053	169	0.86578	169	1.0009
170	1.23799	170	0.742661	170	1.60971	170	1.236	170	1.16581	170	1.19978	170	1.19565	170	2.01593	170	1.19448	170	1.46602	170	1.71301	170	1.22795	170	1.03637	170	1.22281	170	1.10588	170	1.20966	170	0.996228	170	1.22124	170	1.13859	170	1.02747	170	1.02382	170	1.16615	170	1.11299	170	1.40572	170	1.35765
171	0.674654	171	1.00721	171	0.684763	171	0.566544	171	0.610799	171	0.622901	171	0.620395	171	0.679817	171	0.621207	171	0.610008	171	0.502089	171	0.550568	171	0.513271	171	0.624605	171	0.576049	171	0.613535	171	0.665615	171	0.826125	171	0.608489	171	0.635829	171	0.519953	171	0.590957	171	0.567151	171	0.544083	171	0.575015
172	1.00869	172	0.521661	172	1.27561	172	1.00144	172	0.941135	172	1.04635	172	1.0699	172	1.1025	172	1.04912	172	1.13133	172	0.993208	172	1.01168	172	0.874163	172	1.0636	172	1.0165	172	1.13439	172	0.821803	172	0.872517	172	0.94689	172	0.835231	172	0.906676	172	1.00057	172	0.994158	172	1.11437	172	1.07193
173	1.19494	173	0.904285	173	1.37769	173	1.41174	173	1.1339	173	1.91265	173	1.95909	173	1.61352	173	1.81271	173	1.34153	173	1.42522	173	2.6236	173	1.47175	173	1.23446	173	1.9429	173	1.17828	173	1.12494	173	1.37336	173	1.22851	173	1.11504	173	1.587	173	1.15002	173	1.8724	173	2.09599	173	1.98895
174	1.31649	174	1.58226	174	1.52848	174	0.963704	174	1.18595	174	1.48689	174	1.44681	174	1.26217	174	1.44881	174	1.36653	174	1.11088	174	1.15626	174	1.1563	174	1.31844	174	1.32078	174	1.36759	174	1.05914	174	1.10398	174	1.24083	174	1.0693	174	1.19597	174	1.23967	174	1.31298	174	1.08466	174	1.15107
175	0.899145	175	1.22109	175	2.07393	175	1.29552	175	0.807545	175	2.12023	175	2.11225	175	1.08111	175	2.10393	175	1.76994	175	1.31266	175	1.6243	175	1.63723	175	0.854321	175	1.87362	175	0.889935	175	0.698071	175	0.744984	175	0.791199	175	0.686823	175	1.71181	175	0.796699	175	1.79199	175	1.466	175	1.72461
176	1.24966	176	1.75023	176	1.06108	176	0.866605	176	1.00033	176	1.063	176	1.06516	176	1.26893	176	1.06052	176	1.01611	176	1.38154	176	1.00101	176	0.892862	176	0.985005	176	1.05436	176	1.01459	176	0.819858	176	0.968076	176	0.930381	176	0.822101	176	0.911749	176	0.924089	176	1.03898	176	0.927928	176	0.949963
177	1.15593	177	0.904134	177	1.13513	177	0.988703	177	1.07915	177	1.03979	177	1.0295	177	1.26435	177	0.996376	177	1.04262	177	1.39411	177	0.984436	177	0.850359	177	0.938981	177	0.957818	177	0.940773	177	0.799855	177	0.900707	177	0.866773	177	0.798058	177	0.858414	177	0.874512	177	0.95386	177	1.00025	177	1.00005
178	0.817399	178	0.85795	178	1.15049	178	0.959184	178	0.837417	178	1.02903	178	1.06537	178	0.93966	178	1.05564	178	1.02185	178	0.910776	178	1.00739	178	0.903607	178	1.02714	178	1.00346	178	1.00848	178	0.906136	178	0.815738	178	0.990254	178	0.898393	178	0.912023	178	0.983212	178	0.998178	178	0.965101	178	1.06727
179	0.612185	179	0.908453	179	0.664739	179	0.567507	179	0.55473	179	0.570614	179	0.577545	179	1.30414	179	0.569747	179	0.604031	179	0.61941	179	0.565816	179	0.481044	179	0.659797	179	0.523722	179	0.65469	179	0.504578	179	0.55477	179	0.577962	179	0.505436	179	0.469808	179	0.590965	179	0.534608	179	0.563332	179	0.528513
180	0.593585	180	0.470327	180	0.768669	180	0.556737	180	0.528925	180	0.653155	180	0.663411	180	1.31081	180	0.648344	180	0.637299	180	0.621492	180	0.597579	180	0.548428	180	0.63681	180	0.613464	180	0.628086	180	0.49529	180	0.531012	180	0.558587	180	0.497134	180	0.551116	180	0.576504	180	0.59296	180	0.60417	180	0.540969
181	0.715906	181	0.529455	181	1.24791	181	0.864258	181	0.691181	181	0.979638	181	0.998117	181	1.19107	181	0.986432	181	1.04029	181	0.906656	181	1.0332	181	0.763047	181	0.766015	181	0.903109	181	0.731183	181	0.569245	181	0.750552	181	0.665955	181	0.565122	181	0.766362	181	0.68831	181	0.910387	181	1.11547	181	0.956636
182	0.6803	182	0.754187	182	1.18114	182	0.780625	182	0.660315	182	0.880456	182	0.893198	182	1.07468	182	0.883013	182	0.986872	182	0.857773	182	0.977187	182	0.692618	182	0.731568	182	0.821521	182	0.697028	182	0.549675	182	0.709235	182	0.64903	182	0.543163	182	0.695358	182	0.652402	182	0.825163	182	1.1178	182	0.853927
183	0.568929	183	0.694357	183	0.713891	183	0.531536	183	0.529805	183	0.568114	183	0.56494	183	1.16545	183	0.561968	183	0.634562	183	0.589668	183	0.596359	183	0.479102	183	0.608957	183	0.521163	183	0.594776	183	0.481766	183	0.526133	183	0.534009	183	0.470666	183	0.476309	183	0.545847	183	0.534677	183	0.616645	183	0.525125
184	0.56407	184	0.460359	184	0.711324	184	0.528794	184	0.525685	184	0.548398	184	0.563342	184	1.14275	184	0.561366	184	0.640065	184	0.609228	184	0.595816	184	0.479083	184	0.607962	184	0.529057	184	0.585646	184	0.477724	184	0.524334	184	0.5377	184	0.480987	184	0.477278	184	0.555335	184	0.525228	184	0.620639	184	0.522019
185	0.51785	185	0.467659	185	0.692986	185	0.518506	185	0.495553	185	0.549863	185	0.557112	185	0.694953	185	0.549551	185	0.618495	185	0.610752	185	0.564196	185	0.46257	185	0.523144	185	0.521202	185	0.506727	185	0.419191	185	0.495446	185	null	185	0.417189	185	0.462873	185	0.483782	185	0.508802	185	0.573439	185	0.515129
186	0.62754	186	0.459962	186	0.731396	186	0.559454	186	0.59378	186	0.607914	186	0.613644	186	1.22507	186	0.608328	186	0.661263	186	0.641503	186	0.619425	186	0.520119	186	0.702345	186	0.576282	186	0.668609	186	0.547518	186	0.584908	186	0.603991	186	0.555335	186	0.516193	186	0.617551	186	0.561907	186	0.618272	186	0.586794
187	0.831065	187	0.515549	187	1.12726	187	0.968562	187	0.857076	187	1.03539	187	1.0423	187	0.958005	187	1.03307	187	0.987783	187	0.868458	187	0.970529	187	0.82607	187	0.863724	187	0.929418	187	1.02743	187	0.713396	187	0.884039	187	0.803868	187	0.715486	187	0.817071	187	0.822283	187	0.910986	187	1.05156	187	0.967051
188	1.08597	188	0.881756	188	1.08832	188	1.20155	188	0.950258	188	1.16948	188	1.18138	188	1.01566	188	1.17761	188	0.945945	188	0.897719	188	0.853991	188	0.98412	188	1.05868	188	1.22341	188	1.06481	188	0.895718	188	0.823426	188	1.00125	188	0.887487	188	1.01165	188	1.00701	188	1.20603	188	1.23975	188	0.981509
189	0.921369	189	0.999574	189	1.71379	189	1.45548	189	0.886825	189	1.60771	189	1.6324	189	0.980142	189	1.59267	189	1.53279	189	0.907943	189	1.38734	189	1.27427	189	0.94783	189	1.51449	189	0.966019	189	0.778458	189	0.831037	189	0.864161	189	0.764273	189	1.2881	189	0.891458	189	1.47406	189	1.44298	189	1.48982
190	0.844749	190	1.31268	190	1.02198	190	0.970983	190	0.823785	190	0.97882	190	0.98132	190	0.941681	190	0.966336	190	0.845188	190	0.83615	190	1.36468	190	0.82118	190	0.800722	190	0.930676	190	0.968407	190	0.694631	190	0.765369	190	0.745756	190	0.696	190	0.802079	190	0.757258	190	0.904295	190	1.01787	190	1.38737
191	0.833956	191	0.75859	191	1.00462	191	1.32495	191	0.722142	191	0.932546	191	0.930893	191	1.14259	191	0.911282	191	0.902708	191	0.836174	191	0.840819	191	0.762054	191	0.832813	191	0.834817	191	0.823894	191	0.626938	191	0.720251	191	0.724616	191	0.622219	191	0.764622	191	0.744934	191	0.828018	191	0.857655	191	0.785272
192	0.778096	192	0.586968	192	0.820188	192	0.659217	192	0.750246	192	0.696821	192	0.699114	192	0.788114	192	0.699496	192	0.652432	192	0.778053	192	0.593937	192	0.59024	192	0.725566	192	0.665701	192	0.871659	192	0.601786	192	0.708628	192	0.664035	192	0.600997	192	0.601113	192	0.677401	192	0.665187	192	0.585265	192	0.628943
193	0.721096	193	0.557704	193	0.718957	193	0.575251	193	0.719465	193	0.660797	193	0.667991	193	0.749208	193	0.642332	193	0.641301	193	0.774932	193	0.599425	193	0.56037	193	0.702578	193	0.624145	193	0.84501	193	0.590473	193	0.704082	193	0.647816	193	0.585281	193	0.566315	193	0.654072	193	0.628935	193	0.577797	193	0.60008
194	0.872668	194	0.741678	194	0.929431	194	0.652932	194	0.87737	194	0.878656	194	0.869987	194	0.934022	194	0.871794	194	0.804409	194	0.90265	194	0.805196	194	0.73405	194	0.85692	194	0.811606	194	0.864261	194	0.718777	194	0.870824	194	0.812953	194	0.717416	194	0.736679	194	0.822201	194	0.814319	194	0.737291	194	0.801635
195	0.794811	195	1.6522	195	1.07223	195	1.12248	195	0.723025	195	1.92116	195	2.01419	195	0.935242	195	1.84232	195	0.895916	195	0.867558	195	0.705117	195	1.60085	195	0.794802	195	1.90566	195	0.814306	195	0.651818	195	0.689056	195	0.735322	195	0.658367	195	1.62124	195	0.755174	195	1.91536	195	0.932471	195	1.04418
196	1.61594	196	0.544053	196	0.772329	196	0.808839	196	1.22268	196	0.658483	196	1.20486	196	0.840168	196	1.22752	196	0.71461	196	1.2406	196	0.747221	196	0.868529	196	1.13388	196	1.07953	196	1.11236	196	0.967652	196	0.918968	196	1.04977	196	0.943921	196	0.90013	196	1.04407	196	1.0376	196	0.766314	196	0.907476
197	0.945255	197	1.25419	197	1.048	197	1.21218	197	0.741269	197	1.35785	197	1.57066	197	0.800662	197	1.51507	197	0.97295	197	0.745057	197	1.42549	197	1.25477	197	0.87887	197	1.45497	197	0.903216	197	0.705983	197	0.647459	197	0.81382	197	0.700466	197	1.35323	197	0.820954	197	1.39578	197	1.1208	197	1.64478
198	1.47146	198	0.980416	198	1.03866	198	0.973506	198	1.11237	198	1.11352	198	1.20229	198	0.79746	198	1.16383	198	0.933058	198	1.05962	198	0.978437	198	0.901442	198	0.897126	198	1.12703	198	0.956525	198	0.795542	198	0.910803	198	0.895366	198	0.779041	198	0.968838	198	1.11105	198	1.11132	198	0.947793	198	1.04271
199	0.89864	199	0.50761	199	0.648096	199	0.697337	199	1.24371	199	0.597217	199	0.637796	199	0.821425	199	0.626802	199	0.503896	199	1.08071	199	0.500811	199	0.524335	199	1.20674	199	0.627563	199	0.816908	199	1.01575	199	0.737461	199	1.11345	199	0.974882	199	0.541641	199	1.13302	199	0.628328	199	0.654549	199	0.628919
200	0.846402	200	0.696592	200	0.934748	200	0.713891	200	0.793896	200	0.839255	200	0.860972	200	0.912917	200	0.831574	200	0.82859	200	0.826124	200	0.808363	200	0.682112	200	0.86184	200	0.759709	200	1.06632	200	0.721186	200	0.733176	200	0.811689	200	0.720811	200	0.674769	200	0.813058	200	0.75471	200	0.78269	200	0.828577
201	1.00125	201	1.15548	201	1.60089	201	1.25026	201	0.923629	201	1.38724	201	1.42661	201	1.08687	201	1.37633	201	1.38281	201	0.932656	201	1.31178	201	1.13014	201	0.914576	201	1.25332	201	0.941907	201	0.759649	201	0.803161	201	0.845607	201	0.754994	201	1.14828	201	0.852219	201	1.27531	201	1.29357	201	1.3342
202	0.900411	202	0.975481	202	1.33507	202	1.11928	202	0.844349	202	1.17664	202	1.16195	202	0.83896	202	1.1596	202	1.19975	202	0.818529	202	1.08868	202	0.9735	202	0.847977	202	1.09645	202	1.0102	202	0.695813	202	0.78645	202	0.782887	202	0.68497	202	0.986705	202	0.79471	202	1.07149	202	1.10724	202	1.13598
203	0.792337	203	0.590758	203	0.763873	203	0.632718	203	0.73901	203	0.679679	203	0.705411	203	0.798613	203	0.703647	203	0.699571	203	0.733046	203	0.674086	203	0.592307	203	0.765306	203	0.669103	203	0.775474	203	0.626935	203	0.669465	203	0.706609	203	0.628632	203	0.600622	203	0.698935	203	0.681466	203	0.634786	203	0.612391
204	0.880166	204	0.589685	204	0.798454	204	0.707952	204	1.00383	204	0.709976	204	0.717765	204	0.930972	204	0.707534	204	0.774135	204	0.930724	204	0.658539	204	0.615625	204	0.823331	204	0.664575	204	1.12583	204	0.66909	204	0.948387	204	0.763368	204	0.67437	204	0.613307	204	0.816856	204	0.662195	204	0.670826	204	0.934528
205	0.759264	205	0.615062	205	0.944905	205	1.04119	205	0.711809	205	0.768867	205	0.766618	205	0.913502	205	0.756515	205	0.785968	205	0.624972	205	0.740386	205	0.609826	205	0.834736	205	0.730118	205	0.759225	205	0.646759	205	0.743138	205	0.727626	205	0.649584	205	0.604971	205	0.736623	205	0.66792	205	0.887749	205	0.860201
206	1.35667	206	0.891649	206	1.15655	206	0.998433	206	1.40381	206	1.05959	206	1.07419	206	1.44916	206	1.05848	206	1.09861	206	1.23542	206	1.22758	206	0.865997	206	1.46172	206	1.00492	206	1.36729	206	1.24749	206	1.35815	206	1.35728	206	1.24548	206	0.898029	206	1.35117	206	0.973705	206	1.10644	206	1.17315
207	0.781803	207	0.624806	207	0.881315	207	0.694529	207	0.767786	207	0.779714	207	0.757343	207	0.991197	207	0.751421	207	0.777525	207	0.737545	207	0.736993	207	0.638621	207	0.911832	207	0.683061	207	0.927573	207	0.77268	207	0.797294	207	0.843711	207	0.765641	207	0.621944	207	0.860754	207	0.684301	207	0.764661	207	0.6817
208	0.652081	208	0.54461	208	0.80438	208	0.587231	208	0.633304	208	0.640736	208	0.643059	208	0.807625	208	0.633127	208	0.702905	208	0.626579	208	0.625835	208	0.557159	208	0.733498	208	0.582546	208	0.730453	208	0.638003	208	0.690959	208	0.703341	208	0.640158	208	0.554184	208	0.713581	208	0.592504	208	0.647773	208	0.571017
209	0.468725	209	0.404516	209	0.59603	209	0.495118	209	0.449793	209	0.500442	209	0.457097	209	0.460324	209	0.469937	209	0.527342	209	0.360108	209	0.524544	209	0.411424	209	0.590158	209	0.45569	209	0.549904	209	0.529013	209	0.551153	209	0.549482	209	0.525634	209	0.41156	209	0.561288	209	0.461356	209	0.532498	209	0.470837
210	0.952541	210	0.697082	210	0.9134	210	0.766226	210	0.971679	210	0.815931	210	0.800192	210	0.933585	210	0.800912	210	0.86032	210	0.872992	210	0.84396	210	0.689049	210	0.988379	210	0.784751	210	0.953981	210	0.856597	210	0.954132	210	0.93268	210	0.845315	210	0.695126	210	0.938865	210	0.78083	210	0.824873	210	0.825127
211	0.667976	211	0.682629	211	0.878174	211	0.723257	211	0.645958	211	0.789081	211	0.788451	211	0.785551	211	0.808844	211	0.822998	211	0.655494	211	0.685108	211	0.68229	211	0.730857	211	0.663028	211	0.744744	211	0.617958	211	0.724577	211	0.698889	211	0.627585	211	0.658735	211	0.698636	211	0.681253	211	0.790126	211	0.700995
212	1.02791	212	0.734648	212	0.96158	212	0.744669	212	1.08441	212	0.812033	212	0.834525	212	0.998832	212	0.83122	212	0.888635	212	1.01967	212	0.834466	212	0.740185	212	1.05286	212	0.812872	212	1.06777	212	0.921014	212	1.07723	212	0.988643	212	0.909585	212	0.733262	212	0.997645	212	0.815916	212	0.790447	212	0.818726
213	0.649671	213	0.610429	213	0.933846	213	0.762062	213	0.62235	213	0.737821	213	0.737998	213	0.714132	213	0.738133	213	0.839675	213	0.596123	213	0.800335	213	0.635573	213	0.840251	213	0.722392	213	0.812737	213	0.725356	213	0.622738	213	0.781377	213	0.730575	213	0.638134	213	0.795976	213	0.709522	213	0.807529	213	0.760956
214	0.614028	214	0.55518	214	0.831052	214	0.678411	214	0.585541	214	0.723204	214	0.675393	214	0.607809	214	0.678282	214	0.74257	214	0.459944	214	0.698796	214	0.552562	214	0.746364	214	0.605951	214	0.735388	214	0.624328	214	0.628878	214	0.678266	214	0.627257	214	0.573583	214	0.702638	214	0.621097	214	0.75226	214	0.646865
215	0.716533	215	0.653	215	1.0468	215	0.790268	215	0.691434	215	0.766681	215	0.800114	215	0.7516	215	0.79108	215	0.924694	215	0.699141	215	0.890083	215	0.666923	215	0.839674	215	0.778967	215	0.80541	215	0.685121	215	0.704645	215	0.766018	215	0.675407	215	0.673069	215	0.781754	215	0.780892	215	0.892316	215	0.844606
216	0.5849	216	0.465146	216	0.723145	216	0.576352	216	0.563363	216	0.841641	216	0.560414	216	0.571957	216	0.565255	216	0.643347	216	0.491491	216	0.597938	216	0.462876	216	0.655847	216	0.494411	216	0.610085	216	0.515511	216	0.61358	216	0.585562	216	0.520873	216	0.454191	216	0.600284	216	0.488962	216	0.632477	216	0.527646
217	0.489943	217	0.499346	217	0.737515	217	0.597071	217	0.486724	217	0.741098	217	0.625117	217	0.494303	217	0.639096	217	0.633121	217	0.359735	217	0.591505	217	0.531047	217	0.651107	217	0.516124	217	0.632179	217	0.534595	217	0.538013	217	0.59705	217	0.537157	217	0.513306	217	0.605359	217	0.54033	217	0.654126	217	0.540193
218	0.691958	218	0.742297	218	1.17637	218	0.859328	218	0.65999	218	0.875057	218	0.923466	218	0.72191	218	0.91541	218	1.04127	218	0.68422	218	0.999295	218	0.756917	218	0.840099	218	0.900776	218	0.803154	218	0.672361	218	0.647751	218	0.756918	218	0.67447	218	0.785469	218	0.769899	218	0.910374	218	0.994577	218	0.958618
219	0.447919	219	0.409743	219	0.546978	219	0.428616	219	0.442464	219	0.472509	219	0.495643	219	0.525363	219	0.48636	219	0.512562	219	0.52896	219	0.595026	219	0.403022	219	0.692837	219	0.471795	219	0.652853	219	0.598999	219	0.518042	219	0.628809	219	0.593092	219	0.405899	219	0.646116	219	0.466851	219	0.545449	219	0.519048
220	0.950358	220	0.666956	220	1.07268	220	0.743272	220	0.913641	220	0.970916	220	0.775498	220	0.969086	220	0.840128	220	0.958688	220	0.660084	220	0.648613	220	0.728543	220	1.02894	220	0.786434	220	0.838832	220	0.92765	220	0.8642	220	0.954706	220	0.892952	220	0.697706	220	0.951601	220	0.799515	220	0.938793	220	0.710827
221	1.30661	221	0.978655	221	1.28669	221	1.14674	221	1.23031	221	1.12278	221	1.16163	221	2.19523	221	1.14717	221	1.22699	221	2.45954	221	1.2195	221	0.993448	221	1.20244	221	1.07904	221	1.19429	221	1.02411	221	1.17422	221	1.10194	221	0.990833	221	1.00745	221	1.11993	221	1.07127	221	1.23542	221	1.19167
222	0.661391	222	0.487616	222	0.687676	222	0.601348	222	0.635622	222	0.589991	222	0.579596	222	0.689862	222	0.575384	222	0.636504	222	0.600338	222	0.72103	222	0.491568	222	0.787293	222	0.55661	222	0.760976	222	0.645223	222	0.669583	222	0.726522	222	0.639879	222	0.495416	222	0.73035	222	0.552594	222	0.68731	222	0.645342
223	1.35277	223	0.95028	223	1.34962	223	1.2271	223	1.26921	223	1.13172	223	1.11979	223	1.40798	223	1.11261	223	1.24573	223	1.31681	223	1.16562	223	0.942662	223	1.48181	223	1.03509	223	1.51551	223	1.24154	223	1.23768	223	1.36954	223	1.25225	223	0.950019	223	1.4072	223	1.03239	223	1.00105	223	1.41956
224	1.69768	224	1.41461	224	2.0669	224	1.7073	224	1.57137	224	1.67896	224	1.70102	224	1.77479	224	1.64817	224	1.86619	224	1.91542	224	1.74455	224	1.42076	224	1.92502	224	1.63021	224	1.99773	224	1.57374	224	1.47214	224	1.77966	224	1.56686	224	1.41997	224	1.80465	224	1.60003	224	1.75933	224	1.92421
225	1.39499	225	1.44863	225	1.84422	225	1.5212	225	1.16523	225	1.70254	225	1.73042	225	1.36766	225	1.70117	225	1.67752	225	1.41764	225	1.63527	225	1.43452	225	1.71162	225	1.61734	225	1.85289	225	1.39868	225	1.12213	225	1.57618	225	1.41045	225	1.44368	225	1.60637	225	1.61808	225	1.57851	225	1.56583
226	1.0724	226	1.85552	226	2.23831	226	1.93959	226	1.00439	226	2.21119	226	2.25568	226	1.1527	226	2.24939	226	1.96901	226	1.31198	226	1.91319	226	1.83014	226	1.19734	226	2.0866	226	1.19754	226	0.924174	226	0.903726	226	1.08291	226	0.950153	226	1.83636	226	1.08617	226	2.06539	226	1.99622	226	1.92594
227	0.998577	227	1.25922	227	1.14731	227	0.845163	227	0.945685	227	1.47701	227	1.51555	227	1.20693	227	1.52427	227	1.0803	227	1.2129	227	1.06531	227	1.28656	227	1.08885	227	1.09799	227	1.10009	227	0.903267	227	0.930238	227	0.990551	227	0.904863	227	1.26927	227	1.02098	227	1.03883	227	0.954678	227	0.998359
228	0.899435	228	0.863303	228	1.01763	228	0.794421	228	0.84529	228	1.0065	228	1.03935	228	1.00631	228	1.02102	228	0.919326	228	1.13224	228	1.00033	228	0.862567	228	1.00758	228	0.959116	228	0.988723	228	0.854052	228	0.837162	228	0.938889	228	0.844345	228	0.8495	228	0.948794	228	0.937912	228	0.932271	228	1.00308
229	0.959692	229	0.895409	229	1.10332	229	0.934446	229	0.877378	229	1.03346	229	1.05511	229	0.88632	229	1.05772	229	1.04039	229	0.875148	229	1.09889	229	0.882769	229	1.09758	229	0.994814	229	0.920814	229	0.949877	229	0.804456	229	1.06405	229	0.960924	229	0.916489	229	1.05712	229	0.996959	229	1.01729	229	1.05686
230	0.577008	230	0.47146	230	0.73484	230	0.516745	230	0.542855	230	0.579936	230	0.571442	230	0.716561	230	0.569185	230	0.64127	230	0.601534	230	0.599695	230	0.476163	230	0.569203	230	0.593844	230	0.561667	230	0.47165	230	0.513316	230	0.520136	230	0.464334	230	0.474127	230	0.511017	230	0.581798	230	0.579816	230	0.534331
231	0.56355	231	0.524228	231	0.731052	231	0.739949	231	0.53387	231	0.666313	231	0.638574	231	0.718872	231	0.659567	231	0.630717	231	0.589162	231	0.586619	231	0.568365	231	0.560332	231	0.585714	231	0.556118	231	0.45892	231	0.510188	231	0.507263	231	0.454152	231	0.53745	231	0.512302	231	0.585132	231	0.609336	231	0.532181
232	0.695837	232	0.657045	232	1.38323	232	0.830079	232	0.621538	232	0.885485	232	0.975747	232	1.02787	232	0.876038	232	1.06748	232	0.810358	232	0.945032	232	0.620529	232	0.650532	232	0.969911	232	0.669547	232	0.511899	232	0.60374	232	0.58863	232	0.509072	232	0.663515	232	0.599005	232	0.938642	232	0.894532	232	0.72252
233	0.680269	233	0.617949	233	1.37255	233	0.803186	233	0.604817	233	0.81669	233	0.814741	233	0.975431	233	0.817124	233	1.03559	233	0.727356	233	0.925874	233	0.606868	233	0.644204	233	0.730485	233	0.654027	233	0.511944	233	0.592287	233	0.57978	233	0.504836	233	0.626037	233	0.589434	233	0.702301	233	0.880722	233	0.733339
234	0.533592	234	0.432689	234	0.668903	234	0.50497	234	0.509133	234	0.527491	234	0.52972	234	0.661046	234	0.531998	234	0.590039	234	0.576765	234	0.55375	234	0.446763	234	0.528036	234	0.496075	234	0.527101	234	0.438258	234	0.505662	234	0.484296	234	0.451646	234	0.438702	234	0.477063	234	0.485861	234	0.530273	234	0.492371
235	0.531152	235	0.435103	235	0.675588	235	0.506092	235	0.502218	235	0.522552	235	0.530044	235	0.647729	235	0.524001	235	0.587542	235	0.537208	235	0.549822	235	0.449245	235	0.51734	235	0.500068	235	0.517896	235	0.4482	235	0.491639	235	0.486813	235	0.445536	235	0.441504	235	0.489461	235	0.494371	235	0.536096	235	0.498101
236	0.547354	236	0.450809	236	0.685408	236	0.489836	236	0.508604	236	0.539736	236	0.54278	236	0.675591	236	0.535107	236	0.603716	236	0.554079	236	0.559273	236	0.460304	236	0.536135	236	0.514021	236	0.527731	236	0.458977	236	0.512921	236	0.501424	236	0.454981	236	0.454727	236	0.498811	236	0.505406	236	0.549266	236	0.509236
237	0.616687	237	0.509616	237	0.75827	237	0.551491	237	0.571764	237	0.61109	237	0.611139	237	0.744548	237	0.607197	237	0.675403	237	0.61829	237	0.653875	237	0.51963	237	0.592263	237	0.574266	237	0.609625	237	0.515885	237	0.542223	237	0.558839	237	0.511855	237	0.518962	237	0.561245	237	0.578459	237	0.627557	237	0.598196
238	1.01685	238	0.938506	238	1.47734	238	1.0718	238	0.98132	238	1.11792	238	1.12696	238	1.10996	238	1.13735	238	1.31085	238	1.09827	238	1.17007	238	1.69775	238	1.11535	238	1.94566	238	1.12164	238	0.909606	238	0.968681	238	1.01161	238	0.918375	238	1.74859	238	1.02291	238	1.87676	238	1.16563	238	1.19495
239	1.08916	239	0.939575	239	1.27935	239	1.27941	239	0.945696	239	1.11091	239	1.13698	239	1.17158	239	1.1283	239	1.13406	239	1.03789	239	1.21665	239	1.00275	239	1.48925	239	1.10479	239	1.3536	239	1.20226	239	0.92322	239	1.35253	239	1.20746	239	0.959458	239	1.37885	239	1.14119	239	1.43068	239	1.22858
240	1.1066	240	0.802777	240	1.20933	240	1.02249	240	1.02503	240	0.964038	240	0.957162	240	1.43801	240	0.960632	240	1.09361	240	0.944763	240	1.05948	240	0.783295	240	1.08115	240	0.880901	240	1.06242	240	0.89764	240	0.963747	240	0.990395	240	0.885698	240	0.793958	240	1.01328	240	0.870332	240	1.06457	240	1.00312
241	0.785434	241	1.03435	241	1.15177	241	1.02593	241	0.771594	241	1.27833	241	1.24222	241	1.01275	241	1.24893	241	1.08569	241	0.87561	241	1.14839	241	1.10158	241	1.01274	241	1.20338	241	0.934517	241	0.823697	241	0.759465	241	0.91926	241	0.828656	241	1.10253	241	0.932658	241	1.15697	241	1.09896	241	1.0573
242	0.821548	242	0.901154	242	1.20495	242	0.910922	242	null	242	1.23109	242	1.22885	242	1.04149	242	1.1984	242	1.06178	242	null	242	0.979288	242	0.966721	242	0.808463	242	1.08709	242	0.825994	242	0.654407	242	0.686304	242	0.734872	242	0.668695	242	0.973684	242	0.751265	242	1.05491	242	0.961088	242	0.854552
243	0.723924	243	0.656416	243	0.820228	243	0.64744	243	0.696089	243	0.770711	243	0.788017	243	0.838224	243	0.763749	243	0.764891	243	0.714975	243	0.778568	243	0.635048	243	0.840804	243	0.726641	243	0.862628	243	0.693891	243	0.707855	243	0.76702	243	0.70903	243	0.660416	243	0.779246	243	0.712539	243	0.72951	243	0.721455
244	0.712558	244	0.648373	244	0.773566	244	0.586154	244	0.689539	244	0.759931	244	0.748198	244	0.806137	244	0.740588	244	0.721918	244	0.683471	244	0.712231	244	0.626106	244	0.817154	244	0.699121	244	0.810711	244	0.686803	244	0.690331	244	0.76853	244	0.690455	244	0.643032	244	0.779538	244	0.682711	244	0.711652	244	0.675584
245	0.918067	245	0.789661	245	0.914155	245	0.942593	245	0.834137	245	0.915443	245	0.926272	245	0.959354	245	0.918082	245	0.859864	245	0.896009	245	0.991381	245	0.768616	245	1.0261	245	0.853925	245	1.05082	245	0.862024	245	0.800129	245	0.970438	245	0.862504	245	0.773663	245	0.989573	245	0.852104	245	0.842635	245	0.875341
246	1.03958	246	0.87292	246	1.0913	246	0.981615	246	0.944397	246	1.02429	246	1.06271	246	1.09472	246	1.03406	246	0.979027	246	0.940904	246	0.960818	246	0.848112	246	1.21771	246	0.963304	246	1.20135	246	1.00269	246	0.964008	246	1.10033	246	0.99321	246	0.857273	246	1.1414	246	0.973831	246	0.976219	246	0.882511
247	0.857294	247	1	247	1.28947	247	1.01406	247	1.35464	247	1.24962	247	1.22851	247	1.16247	247	1.19147	247	1.12198	247	1.48685	247	1.0941	247	0.970814	247	0.922013	247	1.09805	247	0.921906	247	0.781763	247	1.37602	247	0.865541	247	0.781225	247	0.992118	247	0.861846	247	1.07335	247	1.08533	247	1.03303
248	0.873009	248	0.885451	248	1.06154	248	0.939589	248	0.81029	248	1.03253	248	1.0685	248	1.36124	248	1.05121	248	1.04483	248	1.11778	248	1.04739	248	0.885016	248	1.09877	248	1.01844	248	1.08211	248	0.913348	248	0.885579	248	1.00133	248	0.908506	248	0.87606	248	0.997456	248	1.02201	248	0.969379	248	1.00176
249	1.02631	249	0.889319	249	1.31016	249	1.0589	249	0.903497	249	1.06446	249	1.08422	249	0.974968	249	1.08122	249	1.14188	249	0.868568	249	1.00562	249	0.975594	249	1.20058	249	1.12168	249	1.18526	249	0.993913	249	0.908951	249	1.08778	249	0.983759	249	0.930858	249	1.0824	249	1.12096	249	1.3519	249	1.04713
250	1.0503	250	0.997182	250	1.20429	250	1.11436	250	0.981559	250	1.22903	250	1.24607	250	0.879435	250	1.25044	250	1.08946	250	1.11309	250	1.04	250	1.01851	250	1.19441	250	1.1853	250	1.17408	250	0.956194	250	0.932587	250	1.08575	250	0.972891	250	1.03282	250	1.09433	250	1.1798	250	1.0149	250	1.02421
251	0.822097	251	0.735612	251	0.960995	251	0.693661	251	0.789458	251	0.911559	251	0.893658	251	0.850557	251	0.871908	251	0.887898	251	0.971981	251	0.891127	251	0.695216	251	0.998367	251	0.803597	251	0.988678	251	0.79231	251	0.761148	251	0.8922	251	0.782266	251	0.728541	251	0.914184	251	0.789986	251	0.855938	251	0.838985
252	1.21261	252	1.25806	252	1.48802	252	1.24093	252	1.0322	252	1.50249	252	1.53849	252	1.13812	252	1.44776	252	1.3328	252	0.93209	252	1.37283	252	1.18058	252	1.30056	252	1.33652	252	1.114	252	1.08385	252	1.03919	252	1.2082	252	1.09169	252	1.21015	252	1.24822	252	1.29246	252	1.35549	252	1.29606
253	0.920273	253	1.01114	253	1.20736	253	1.02725	253	0.826156	253	1.19621	253	1.20294	253	0.953383	253	1.19811	253	1.09621	253	0.764846	253	1.12606	253	0.95932	253	0.904324	253	1.11225	253	0.898717	253	0.759733	253	0.813338	253	0.833336	253	0.75244	253	1.00501	253	0.847508	253	1.09944	253	1.09985	253	1.04513
254	0.767763	254	0.621179	254	0.826693	254	0.685393	254	0.723745	254	0.67477	254	0.693727	254	0.862481	254	0.683949	254	0.773289	254	0.605609	254	0.731979	254	0.631034	254	0.823951	254	0.706308	254	0.831298	254	0.749073	254	0.71063	254	0.757139	254	0.736385	254	0.633275	254	0.763764	254	0.698479	254	0.779497	254	0.662107
255	0.888659	255	0.755846	255	1.01393	255	0.855682	255	0.857968	255	0.851497	255	0.873037	255	1.02589	255	0.877395	255	0.996731	255	0.815112	255	1.19589	255	0.784063	255	0.991777	255	0.877138	255	0.984293	255	0.802749	255	0.869323	255	0.887881	255	0.812327	255	0.762872	255	0.898022	255	0.873183	255	0.95802	255	0.986784
256	0.701622	256	1.35629	256	0.795204	256	0.691687	256	0.648982	256	1.75805	256	1.70466	256	0.686017	256	1.6964	256	0.665767	256	0.586474	256	0.681196	256	1.31714	256	0.672159	256	1.50949	256	0.660118	256	0.512017	256	0.6209	256	0.59387	256	0.513649	256	1.33862	256	0.616457	256	1.5011	256	0.698736	256	0.728961
257	1.2186	257	0.881882	257	1.10721	257	0.838276	257	1.14786	257	1.04513	257	1.04326	257	1.22077	257	1.03224	257	1.05877	257	1.20691	257	1.02096	257	0.864349	257	1.18278	257	1.00355	257	1.14164	257	1.00927	257	1.07092	257	1.14038	257	0.984296	257	0.908466	257	1.11903	257	0.968391	257	0.942717	257	1.08476
258	0.732593	258	0.916695	258	0.718536	258	0.580417	258	0.803742	258	1.2592	258	1.03092	258	0.695035	258	0.987642	258	0.635728	258	0.708488	258	0.579274	258	1.36233	258	0.789809	258	0.760182	258	0.88792	258	0.686739	258	0.762598	258	0.760433	258	0.680266	258	0.865208	258	0.753903	258	0.729915	258	0.617703	258	0.598782
259	0.610622	259	0.877398	259	0.599014	259	0.480341	259	0.657169	259	1.24512	259	1.01063	259	0.578082	259	1.03926	259	0.502189	259	0.598938	259	0.489616	259	0.850517	259	0.645698	259	0.780079	259	0.770155	259	0.574543	259	0.639672	259	0.619347	259	0.566729	259	0.884141	259	0.624721	259	0.738599	259	0.506426	259	0.482429
260	0.440026	260	0.364365	260	0.448106	260	0.372825	260	0.401331	260	0.401047	260	0.407518	260	0.426001	260	0.410644	260	0.424743	260	0.350888	260	0.411665	260	0.366826	260	0.500065	260	0.399013	260	0.472349	260	0.441248	260	0.401751	260	0.466513	260	0.433626	260	0.366138	260	0.468496	260	0.397165	260	0.395261	260	0.412478
261	0.909453	261	0.635732	261	0.799459	261	0.645508	261	0.937835	261	0.731627	261	0.742188	261	0.895949	261	0.733245	261	0.747211	261	0.875744	261	0.725261	261	0.665794	261	0.925398	261	0.738104	261	0.954221	261	0.803228	261	0.884448	261	0.867742	261	0.82528	261	0.658545	261	0.866499	261	0.713001	261	0.707787	261	0.756384
262	0.630475	262	0.81132	262	0.75064	262	0.632209	262	0.701909	262	0.993397	262	0.87046	262	0.614775	262	0.924423	262	0.554277	262	0.635187	262	0.553077	262	0.7616	262	0.650089	262	0.568977	262	0.779315	262	0.565285	262	0.671737	262	0.611878	262	0.561738	262	0.803342	262	0.623958	262	0.764414	262	0.632439	262	0.548468
263	1.01892	263	0.647815	263	0.78134	263	0.644626	263	1.04665	263	0.713611	263	0.738515	263	0.972608	263	0.732285	263	0.764544	263	1.01077	263	0.741161	263	0.655211	263	0.951495	263	0.709847	263	1.06351	263	0.843334	263	0.994862	263	0.93078	263	0.840938	263	0.650467	263	0.905847	263	0.713886	263	0.693113	263	0.746714
264	0.683343	264	0.749556	264	0.72749	264	0.612853	264	0.613753	264	0.934017	264	0.86539	264	0.648955	264	0.916642	264	0.672591	264	0.618594	264	0.641125	264	0.703969	264	0.702659	264	0.562566	264	0.694971	264	0.581861	264	0.578844	264	0.650134	264	0.581843	264	0.720292	264	0.669169	264	0.738411	264	0.652973	264	0.670466
265	0.571636	265	1.57021	265	0.671757	265	0.57295	265	0.520345	265	1.83752	265	1.84302	265	0.563289	265	1.78297	265	0.568889	265	0.442462	265	0.581977	265	1.48114	265	0.611094	265	1.60625	265	0.628488	265	0.528698	265	0.500024	265	0.56994	265	0.506238	265	1.50997	265	0.573612	265	1.60793	265	0.600009	265	0.596733
266	0.698574	266	0.556125	266	0.820515	266	0.685963	266	0.659391	266	1.21341	266	1.16039	266	0.67905	266	1.1342	266	0.720687	266	0.683284	266	0.763687	266	0.907481	266	0.723986	266	0.679482	266	0.726784	266	0.601251	266	0.64312	266	0.671172	266	0.595217	266	0.954993	266	0.67708	266	0.925346	266	0.752385	266	0.77819
267	0.527876	267	1.53378	267	0.559264	267	0.483383	267	0.550392	267	1.84607	267	1.81726	267	0.496915	267	1.79751	267	0.455024	267	0.466311	267	0.472396	267	1.40945	267	0.52523	267	1.57725	267	0.524302	267	0.42899	267	0.527893	267	0.491652	267	0.429452	267	1.48631	267	0.487452	267	1.57473	267	0.492624	267	0.468003
268	0.45245	268	1.44473	268	0.58826	268	0.511468	268	0.419634	268	1.74581	268	1.71366	268	0.443107	268	1.71814	268	0.450538	268	0.338851	268	0.466508	268	1.35866	268	0.508079	268	1.53278	268	0.517268	268	0.416997	268	0.407385	268	0.474284	268	0.417086	268	1.39045	268	0.477773	268	1.47357	268	0.516978	268	0.472969
269	0.674021	269	0.657627	269	0.95537	269	0.813764	269	0.606664	269	0.640572	269	0.635373	269	0.66268	269	0.627113	269	0.880767	269	0.709464	269	0.89519	269	0.522321	269	0.719784	269	0.834321	269	0.724826	269	0.577005	269	0.593232	269	0.665884	269	0.581265	269	0.524182	269	0.661996	269	0.81756	269	0.873551	269	0.948684
270	0.508644	270	0.407542	270	0.497331	270	0.358735	270	0.480141	270	0.476383	270	0.490919	270	0.504382	270	0.490976	270	0.458432	270	0.568189	270	0.423135	270	0.400017	270	0.526178	270	0.467537	270	0.52093	270	0.440914	270	0.482811	270	0.492942	270	0.438388	270	0.409207	270	0.509063	270	0.462627	270	0.402823	270	0.436085
271	0.815775	271	0.8276	271	0.987456	271	0.681412	271	0.757736	271	0.941267	271	0.994644	271	0.79424	271	0.974493	271	0.891533	271	0.573953	271	0.658904	271	0.727243	271	0.90691	271	0.858116	271	0.936893	271	0.777993	271	0.720132	271	0.854558	271	0.778977	271	0.759386	271	0.868681	271	0.81911	271	0.749261	271	0.616152
272	1.37546	272	1.51916	272	2.47035	272	1.0716	272	1.3226	272	1.70221	272	1.75825	272	2.27363	272	1.73934	272	2.16033	272	2.40071	272	1.11991	272	0.943831	272	1.20686	272	1.64911	272	1.17888	272	1.0325	272	1.39899	272	1.12011	272	1.04148	272	1.58751	272	1.12913	272	1.63537	272	1.18193	272	1.15422
273	0.635251	273	0.486363	273	0.622534	273	0.475232	273	0.631789	273	0.567738	273	0.578211	273	0.629583	273	0.571696	273	null	273	0.586247	273	null	273	0.482114	273	0.681652	273	0.535981	273	0.673688	273	0.562622	273	0.611986	273	0.629653	273	0.568748	273	0.485098	273	0.624312	273	0.533412	273	null	273	0.561113
274	1.39042	274	0.855808	274	1.122	274	0.82413	274	1.2819	274	0.990769	274	1.00322	274	1.49001	274	0.984048	274	1.07278	274	1.06581	274	1.02131	274	0.800339	274	1.47935	274	0.913068	274	1.4687	274	1.20769	274	1.14831	274	1.34823	274	1.16814	274	0.827684	274	1.3327	274	0.893557	274	0.985902	274	1.36143
275	1.67664	275	1.30959	275	1.88612	275	1.50133	275	1.46641	275	1.57734	275	1.53557	275	1.6603	275	1.56157	275	1.75725	275	1.34095	275	1.48719	275	1.27128	275	1.81678	275	1.46119	275	1.81327	275	1.47773	275	1.36305	275	1.65969	275	1.46487	275	1.29659	275	1.71809	275	1.43809	275	1.68036	275	1.76827
276	1.47203	276	1.43858	276	1.76506	276	1.1909	276	1.40851	276	1.63725	276	1.68313	276	1.573	276	1.66561	276	1.62614	276	1.41006	276	1.47599	276	1.39696	276	1.62742	276	1.57548	276	1.6897	276	1.32446	276	1.37201	276	1.49583	276	1.32694	276	1.38642	276	1.51151	276	1.58398	276	1.28694	276	1.48854
277	0.984467	277	1.83048	277	2.16304	277	1.75129	277	0.869042	277	2.10004	277	2.18069	277	1.08476	277	2.17455	277	1.89665	277	1.03743	277	1.84055	277	1.79914	277	1.07521	277	2.05844	277	1.17951	277	0.878218	277	0.834314	277	0.989817	277	0.857844	277	1.85506	277	0.997923	277	2.02247	277	1.86563	277	1.90529
278	1.10118	278	1.29678	278	1.10149	278	0.874799	278	0.961967	278	1.47604	278	1.52528	278	1.34433	278	1.53046	278	1.04004	278	1.30411	278	0.938667	278	1.30156	278	0.973626	278	1.56998	278	1.00133	278	0.819567	278	0.868539	278	0.918402	278	0.812942	278	1.31176	278	0.92954	278	1.50904	278	0.837365	278	0.934653
279	0.990077	279	0.869386	279	0.963514	279	0.753194	279	0.954649	279	0.998002	279	1.03138	279	1.1775	279	1.02079	279	0.889416	279	1.20777	279	0.914445	279	0.839356	279	0.892892	279	0.91812	279	0.876724	279	0.759716	279	0.760933	279	0.844075	279	0.773105	279	0.848089	279	0.854513	279	0.951086	279	0.814043	279	0.927895
280	1.04775	280	0.872626	280	1.05876	280	0.927792	280	0.985142	280	1.0278	280	1.03394	280	0.914607	280	1.01591	280	0.97266	280	1.35927	280	0.97075	280	0.885068	280	1.0208	280	0.986382	280	1.03226	280	0.873609	280	0.724251	280	0.957227	280	0.874235	280	0.890715	280	0.945963	280	0.981376	280	0.945621	280	1.01538
281	0.601097	281	0.547059	281	0.78914	281	0.528441	281	0.56735	281	0.668647	281	0.662895	281	0.776747	281	0.668712	281	0.667348	281	0.71352	281	0.63458	281	0.672745	281	0.586663	281	0.61624	281	0.571963	281	0.482699	281	0.554002	281	0.541871	281	0.48972	281	0.543651	281	0.543046	281	0.611724	281	0.596369	281	0.556333
282	0.573043	282	0.554735	282	0.781747	282	0.802601	282	0.550633	282	0.709079	282	0.683058	282	0.750073	282	0.683558	282	0.666315	282	0.64218	282	0.624993	282	0.597802	282	0.589742	282	0.62402	282	0.577373	282	0.491637	282	0.529766	282	0.540167	282	0.487437	282	0.566485	282	0.551268	282	0.613442	282	0.660192	282	0.550569
283	0.796996	283	0.784925	283	1.51026	283	0.96818	283	0.702485	283	1.07043	283	1.16506	283	1.30044	283	1.04777	283	1.12225	283	1.01179	283	1.06137	283	0.711539	283	0.766432	283	1.1331	283	0.759297	283	0.599758	283	0.686241	283	0.679858	283	0.597177	283	0.802025	283	0.697259	283	1.11641	283	0.976642	283	0.855302
284	0.76171	284	0.71407	284	1.43178	284	0.933484	284	0.685006	284	0.946724	284	0.939395	284	1.21286	284	0.940716	284	1.04901	284	0.920265	284	1.02092	284	0.672032	284	0.732046	284	0.956349	284	0.737905	284	0.583631	284	0.663279	284	0.676396	284	0.575419	284	0.733062	284	0.666665	284	0.832681	284	0.967655	284	0.826415
285	0.545809	285	0.449145	285	0.698831	285	0.521723	285	0.515685	285	0.6416	285	0.543366	285	0.668856	285	0.602301	285	0.602664	285	0.650959	285	0.56221	285	0.480784	285	0.562678	285	0.507868	285	0.55219	285	0.46737	285	0.533036	285	0.497467	285	0.461474	285	0.507299	285	0.499651	285	0.5099	285	0.571299	285	0.508227
286	0.525504	286	0.457147	286	0.686682	286	0.523034	286	0.520019	286	0.642182	286	0.541671	286	0.695416	286	0.546881	286	0.616691	286	0.598596	286	0.565829	286	0.468546	286	0.54389	286	0.507077	286	0.535695	286	0.46972	286	0.512133	286	0.509162	286	0.466315	286	0.463087	286	0.512289	286	0.506791	286	0.563405	286	0.511724
287	0.557539	287	0.464775	287	0.725945	287	0.494064	287	0.527895	287	0.558822	287	0.55821	287	0.729014	287	0.552256	287	0.616489	287	0.615628	287	0.580742	287	0.474503	287	0.550599	287	0.527705	287	0.554673	287	0.480593	287	0.534596	287	0.516502	287	0.472429	287	0.469175	287	0.522131	287	0.525158	287	0.565749	287	0.523149
288	0.611298	288	0.516498	288	0.791778	288	0.567596	288	0.582109	288	0.618132	288	0.627465	288	0.828499	288	0.625235	288	0.684601	288	0.671765	288	0.645227	288	0.547096	288	0.61732	288	0.58478	288	0.593674	288	0.520392	288	0.564487	288	0.570336	288	0.526831	288	0.538333	288	0.569457	288	0.591622	288	0.634764	288	0.607182
289	1.05072	289	0.736651	289	1.0327	289	0.975971	289	0.943575	289	0.848473	289	0.858044	289	0.961582	289	0.848997	289	0.963781	289	0.990363	289	1.06298	289	0.722081	289	1.10281	289	0.80669	289	1.086	289	0.915171	289	0.901875	289	0.99586	289	0.907674	289	0.743179	289	1.02051	289	0.812642	289	0.886096	289	1.05572
290	1.27558	290	0.836639	290	1.01594	290	0.884494	290	1.21529	290	1.01948	290	1.00484	290	1.4867	290	1.00299	290	0.965201	290	0.599478	290	0.884412	290	0.786942	290	1.30442	290	0.918128	290	1.27657	290	1.07843	290	1.04407	290	1.19895	290	1.09175	290	0.863573	290	1.21159	290	0.926926	290	0.980297	290	0.928481
291	0.972256	291	0.952208	291	1.117	291	0.997184	291	0.968381	291	1.15659	291	1.15023	291	1.63851	291	1.16079	291	1.02408	291	1.37458	291	1.09345	291	1.01379	291	0.986533	291	0.873677	291	0.995559	291	0.81727	291	0.886597	291	1.00754	291	0.81974	291	0.952039	291	1.7349	291	0.878369	291	0.998173	291	1.05454
292	0.812142	292	0.886881	292	1.04252	292	1.02188	292	null	292	1.04427	292	1.06907	292	1.03011	292	1.0412	292	0.844035	292	0.948852	292	0.822483	292	1.24794	292	0.804264	292	1.05499	292	0.840361	292	0.680716	292	0.714504	292	0.760343	292	0.675364	292	1.33804	292	0.758543	292	1.00584	292	0.917957	292	1.05875
293	0.901886	293	0.873679	293	1.27954	293	0.936911	293	0.799992	293	1.0804	293	1.08173	293	1.19104	293	1.063	293	1.09158	293	0.925769	293	0.996618	293	0.883319	293	0.958286	293	0.964224	293	0.895255	293	0.778165	293	0.770814	293	0.867635	293	0.779527	293	0.884739	293	0.874176	293	0.953652	293	0.993335	293	0.892862
294	0.719212	294	0.643908	294	0.754582	294	0.623749	294	0.656462	294	0.744997	294	0.757177	294	0.827229	294	0.736462	294	0.716006	294	0.697325	294	0.661044	294	0.626687	294	0.736436	294	0.711668	294	0.746992	294	0.619371	294	0.639632	294	0.686241	294	0.614315	294	0.631087	294	0.690069	294	0.690702	294	0.6016	294	0.664666
295	0.710035	295	0.643211	295	0.723233	295	0.559854	295	0.645945	295	0.734475	295	0.740307	295	0.773914	295	0.711803	295	0.669446	295	0.676272	295	0.628553	295	0.608595	295	0.712629	295	0.688884	295	0.729632	295	0.601992	295	0.621389	295	0.669801	295	0.604805	295	0.633022	295	0.673446	295	0.67903	295	0.589379	295	0.63683
296	0.900702	296	0.747428	296	0.840726	296	0.704153	296	0.804273	296	0.873058	296	0.865569	296	0.918574	296	0.863101	296	0.81069	296	0.745175	296	0.767835	296	0.716981	296	1.06855	296	0.795482	296	1.03495	296	0.838184	296	0.735537	296	0.988334	296	0.864241	296	0.749559	296	1.0179	296	0.791578	296	0.682923	296	0.784147
297	1.06237	297	0.860368	297	1.00851	297	0.764239	297	0.957537	297	1.00432	297	1.02363	297	1.02146	297	1.00475	297	0.923408	297	1.16815	297	0.838657	297	0.820343	297	1.0767	297	0.974185	297	1.081	297	0.889723	297	0.872308	297	1.01047	297	0.892005	297	0.855969	297	1.01567	297	0.966005	297	0.833388	297	0.853029
298	0.941898	298	0.781954	298	1.77768	298	1.32823	298	2.22715	298	0.956052	298	0.978754	298	1.16102	298	0.990763	298	1.64995	298	2.64318	298	0.7352	298	0.842721	298	1.10673	298	0.945438	298	0.925266	298	0.8611	298	2.05071	298	1.03222	298	0.842238	298	0.809913	298	1.03233	298	0.888161	298	1.55914	298	1.54501
299	0.748838	299	0.849698	299	0.984589	299	0.8153	299	0.700983	299	0.988038	299	1.02273	299	1.1192	299	1.02524	299	0.967205	299	0.81263	299	0.930152	299	0.85589	299	0.876123	299	0.979908	299	1.05733	299	0.776612	299	0.812119	299	0.819311	299	0.769475	299	0.865782	299	0.824786	299	0.982176	299	0.881602	299	0.924897
300	1.07059	300	0.726621	300	0.991082	300	0.723372	300	0.959364	300	0.866809	300	0.863011	300	0.916493	300	0.857428	300	0.974161	300	0.821529	300	0.98358	300	0.737842	300	1.0656	300	0.840526	300	1.09808	300	0.891897	300	0.838706	300	0.987658	300	0.876943	300	0.743017	300	1.01443	300	0.818012	300	0.95871	300	1.01369
301	1.04246	301	1.03768	301	1.10121	301	0.858904	301	0.913095	301	1.2085	301	1.26066	301	0.967791	301	1.25247	301	1.00438	301	0.940951	301	0.912606	301	1.04656	301	1.05641	301	1.25378	301	1.06974	301	0.837104	301	0.880617	301	0.956209	301	0.843172	301	1.06842	301	0.977357	301	1.21494	301	0.875008	301	0.960264
302	0.82968	302	0.743571	302	0.929909	302	0.693075	302	0.751486	302	0.892721	302	0.889197	302	0.8276	302	0.888687	302	0.838428	302	1.10021	302	0.792969	302	0.711416	302	0.871606	302	0.816787	302	0.88319	302	0.712349	302	0.669082	302	0.802035	302	0.696865	302	0.733314	302	0.803205	302	0.790982	302	0.741612	302	0.815868
303	1.23721	303	1.18056	303	1.40701	303	1.13506	303	1.1058	303	1.40045	303	1.39913	303	1.16832	303	1.36819	303	1.27538	303	1.0007	303	1.16915	303	1.09825	303	1.19988	303	1.26412	303	1.2166	303	1.00214	303	0.964047	303	1.08875	303	0.998602	303	1.1498	303	1.12378	303	1.22646	303	1.19813	303	1.18974
304	0.929528	304	0.993254	304	1.16582	304	0.909322	304	0.843129	304	1.14376	304	1.13931	304	0.915842	304	1.13819	304	1.03569	304	0.746315	304	0.959553	304	0.92396	304	1.01964	304	1.04016	304	1.04245	304	0.763757	304	0.754025	304	0.937432	304	0.877183	304	0.935272	304	0.94845	304	1.0312	304	0.962741	304	0.957464
305	0.792277	305	0.604605	305	0.756477	305	0.709537	305	0.700395	305	0.721227	305	0.715156	305	0.82514	305	0.724808	305	0.6966	305	0.663017	305	0.743119	305	0.608418	305	0.792816	305	0.693376	305	0.83312	305	0.644673	305	0.641796	305	0.736928	305	0.671812	305	0.611218	305	0.747603	305	0.673026	305	0.637751	305	0.603935
306	0.887859	306	0.649065	306	0.811059	306	0.754664	306	0.850518	306	0.745938	306	0.757739	306	0.98515	306	0.748809	306	0.799362	306	0.797063	306	0.654623	306	0.613614	306	0.849959	306	0.713663	306	0.849261	306	0.714795	306	0.782247	306	0.803081	306	0.708022	306	0.64747	306	0.801688	306	0.712789	306	0.978621	306	0.9842
307	1.39859	307	0.559017	307	0.654733	307	0.472804	307	1.28099	307	0.705604	307	0.688734	307	1.55026	307	0.660513	307	0.601044	307	0.422358	307	0.572395	307	0.535042	307	0.945971	307	0.610723	307	0.960984	307	0.86505	307	0.52269	307	0.895451	307	0.84931	307	0.546206	307	0.900334	307	0.607191	307	0.540233	307	0.599764
308	1.1971	308	1.22911	308	1.44877	308	1.24905	308	1.12725	308	1.43007	308	1.48813	308	1.25247	308	1.48436	308	1.38805	308	0.996417	308	1.36842	308	0.674603	308	1.23828	308	1.19591	308	1.19267	308	0.995624	308	1.01831	308	1.13926	308	1.01206	308	0.697511	308	1.14332	308	1.1868	308	0.820208	308	1.3869
309	0.768225	309	0.491929	309	0.644107	309	0.557503	309	0.686374	309	0.596564	309	0.571837	309	0.794395	309	0.563812	309	0.574236	309	0.585476	309	0.496991	309	0.489504	309	0.840178	309	0.497076	309	2.12969	309	0.70326	309	0.633782	309	0.802407	309	0.727908	309	0.487168	309	0.798977	309	0.4715	309	0.516383	309	0.486591
310	0.630762	310	1.22824	310	0.851505	310	0.633872	310	0.56073	310	1.80397	310	1.45585	310	0.637703	310	1.41473	310	0.682204	310	0.496459	310	0.558183	310	1.0703	310	0.690227	310	1.18085	310	1.98666	310	0.570562	310	0.506923	310	0.640199	310	0.572294	310	1.15166	310	0.650288	310	1.16404	310	0.636401	310	0.68914
311	0.504043	311	0.860267	311	0.636926	311	0.339538	311	0.412803	311	1.1661	311	1.08196	311	0.501262	311	1.13254	311	0.417437	311	0.361423	311	0.359987	311	0.330453	311	0.572607	311	0.365711	311	0.732525	311	0.449745	311	0.385191	311	0.506412	311	0.461616	311	0.342421	311	0.537703	311	0.354359	311	0.384008	311	0.401482
312	1.00534	312	0.851102	312	0.837821	312	0.570752	312	0.66137	312	1.09393	312	1.01846	312	0.712746	312	1.05028	312	0.678044	312	0.575504	312	0.633275	312	0.550883	312	0.742601	312	0.595758	312	0.755307	312	1.10833	312	0.631279	312	1.10063	312	1.07494	312	0.568371	312	0.705753	312	0.613191	312	0.62769	312	0.617506
313	0.722506	313	0.857872	313	0.789948	313	0.588803	313	0.655271	313	1.01386	313	0.983056	313	0.756057	313	0.976961	313	0.718365	313	0.576947	313	0.64194	313	0.752139	313	0.803143	313	0.64283	313	1.8452	313	0.688815	313	0.601274	313	0.758674	313	0.696519	313	0.817969	313	0.764512	313	0.65061	313	0.640479	313	0.632129
314	0.653864	314	0.553237	314	0.693488	314	0.587307	314	0.582836	314	0.610771	314	0.598391	314	0.646607	314	0.597087	314	0.674216	314	0.521693	314	0.619106	314	0.535739	314	0.688383	314	0.577294	314	0.77342	314	0.601146	314	0.554771	314	0.622783	314	0.574547	314	0.546146	314	0.646897	314	0.570285	314	0.605355	314	0.638032
315	0.616899	315	0.565509	315	0.555204	315	0.423763	315	0.551705	315	0.7393	315	0.667097	315	0.614854	315	0.646467	315	0.524888	315	0.494829	315	0.491961	315	0.51888	315	0.624416	315	0.540173	315	0.644935	315	0.525567	315	0.514698	315	0.585656	315	0.526812	315	0.530629	315	0.588083	315	0.538407	315	0.474589	315	0.488117
316	0.567607	316	1.27881	316	0.631051	316	0.553114	316	0.50656	316	1.62631	316	1.49365	316	0.590538	316	1.47324	316	0.546412	316	0.44466	316	0.530373	316	1.19859	316	0.644313	316	1.20251	316	1.74716	316	0.542693	316	0.458795	316	0.606106	316	0.533994	316	1.23306	316	0.629594	316	1.18472	316	0.546708	316	0.563604
317	0.562513	317	0.546143	317	0.743514	317	0.566352	317	0.542263	317	0.597885	317	0.629533	317	0.592808	317	0.630902	317	0.678062	317	0.48178	317	0.709076	317	0.545007	317	0.565454	317	0.601965	317	0.551435	317	0.488865	317	0.501184	317	0.53058	317	0.486239	317	0.540716	317	0.537562	317	0.601251	317	0.664759	317	0.682124
318	0.44607	318	1.24695	318	0.526302	318	0.426747	318	0.394139	318	1.61519	318	1.47987	318	0.476924	318	1.47727	318	0.443485	318	0.343726	318	0.422253	318	1.17249	318	0.581642	318	1.23914	318	1.71831	318	0.442214	318	0.36345	318	0.492347	318	0.434434	318	1.21451	318	0.532761	318	1.22052	318	0.444248	318	0.439736
319	0.497532	319	0.573276	319	0.824778	319	0.383163	319	0.422019	319	0.689559	319	1.18031	319	0.540385	319	1.15644	319	0.4618	319	0.354315	319	0.415202	319	0.544023	319	0.671906	319	0.570383	319	1.58113	319	0.508076	319	0.380796	319	0.618622	319	0.515325	319	0.557325	319	0.637571	319	1.12185	319	0.550095	319	0.661726
320	0.579701	320	0.511678	320	0.698671	320	0.576352	320	0.546699	320	0.581528	320	0.632908	320	0.601697	320	0.601081	320	0.660162	320	0.491183	320	0.571497	320	0.519901	320	0.572461	320	0.593604	320	0.695803	320	0.483456	320	0.523925	320	0.527846	320	0.48362	320	0.534628	320	0.534649	320	0.586481	320	0.730572	320	0.662311
321	0.392152	321	0.359792	321	0.42697	321	0.329263	321	0.366586	321	0.432022	321	0.425542	321	0.421654	321	0.42569	321	0.398717	321	0.3227	321	0.381649	321	0.353222	321	0.411816	321	0.384073	321	2.76367	321	0.350505	321	0.350641	321	0.386269	321	0.352339	321	0.350962	321	0.388091	321	0.38796	321	0.365504	321	0.385797
322	0.806926	322	0.872255	322	0.968641	322	0.696162	322	0.758315	322	0.999556	322	1.00543	322	0.809833	322	1.00176	322	0.878519	322	0.667992	322	0.774316	322	0.843545	322	0.87135	322	0.948709	322	0.889279	322	0.708716	322	0.675514	322	0.812707	322	0.705818	322	0.840535	322	0.797493	322	0.976204	322	0.677468	322	0.775174
323	1.1672	323	1.27271	323	1.6668	323	1.50191	323	1.1494	323	1.42901	323	1.51349	323	1.48264	323	1.48299	323	1.55035	323	1.926	323	1.64973	323	1.30635	323	1.10772	323	1.43622	323	1.0264	323	0.96709	323	1.19647	323	1.0476	323	0.947923	323	1.2767	323	1.02991	323	1.41389	323	1.60663	323	1.54981
324	0.570038	324	0.461249	324	0.583135	324	0.412846	324	0.534788	324	0.53607	324	0.548007	324	0.602427	324	0.547694	324	0.54007	324	0.472674	324	0.51178	324	0.44585	324	0.580274	324	0.481391	324	0.580703	324	0.506201	324	0.485647	324	0.554569	324	0.489818	324	0.457207	324	0.552498	324	0.471237	324	0.493755	324	0.542371
325	0.925305	325	0.78248	325	0.949562	325	0.919191	325	0.880674	325	0.925875	325	0.883832	325	0.969781	325	0.885359	325	0.925263	325	1.24511	325	1.01797	325	0.751649	325	0.910594	325	0.83565	325	0.95525	325	0.831537	325	0.850981	325	0.881835	325	0.828814	325	0.766215	325	0.870397	325	0.799262	325	0.87404	325	1.07108
326	1.77494	326	1.38545	326	1.76742	326	1.46185	326	1.61189	326	1.62807	326	1.62993	326	1.83318	326	1.62323	326	1.66851	326	1.39175	326	1.5909	326	1.33838	326	1.78689	326	1.5108	326	1.81172	326	1.50243	326	1.5307	326	1.64081	326	1.47853	326	1.36901	326	1.66071	326	1.50472	326	1.55604	326	1.5864
327	1.0764	327	0.754218	327	1.34446	327	1.10252	327	1.04591	327	0.924373	327	0.928982	327	1.0397	327	0.973905	327	1.31474	327	0.63786	327	1.26917	327	1.12054	327	1.28977	327	1.18843	327	1.59514	327	1.11089	327	1.11239	327	1.22785	327	1.10853	327	1.07924	327	1.21209	327	1.19139	327	1.23098	327	1.24903
328	1.19655	328	1.01862	328	1.07866	328	0.538381	328	1.06343	328	1.20386	328	1.18802	328	1.01505	328	1.23081	328	1.01816	328	0.808858	328	1.0808	328	0.958668	328	0.981021	328	1.09172	328	1.07023	328	0.897096	328	0.956985	328	0.963926	328	0.878909	328	1.00194	328	0.953169	328	1.09998	328	1.12623	328	1.10498
329	0.677509	329	1.06987	329	1.14705	329	1.03293	329	0.614313	329	1.2499	329	1.25657	329	0.678405	329	1.23493	329	1.07101	329	0.528134	329	0.665087	329	1.04116	329	0.699121	329	1.16062	329	0.744734	329	1.07688	329	0.589153	329	0.670982	329	1.0492	329	1.06585	329	0.701881	329	1.14579	329	1.03282	329	0.680901
330	1.18054	330	0.895744	330	1.15337	330	0.526859	330	1.09	330	1.09282	330	1.08062	330	1.16033	330	1.05938	330	1.12403	330	0.56789	330	1.06953	330	0.904491	330	1.09421	330	0.994968	330	1.12162	330	0.962077	330	1.00786	330	1.05071	330	0.947254	330	0.90757	330	1.0514	330	1.01242	330	1.06509	330	1.08113
331	0.776818	331	1.03283	331	1.23622	331	1.02549	331	0.745166	331	1.17364	331	1.16631	331	0.764582	331	1.157	331	1.21887	331	0.624738	331	1.16836	331	1.0376	331	0.717984	331	1.15519	331	0.739132	331	0.6206	331	0.635673	331	0.687661	331	0.638115	331	1.03255	331	0.688223	331	1.14001	331	1.13496	331	1.16905
332	0.587994	332	0.503733	332	1.05566	332	0.58567	332	0.593009	332	0.606749	332	0.593358	332	0.910636	332	0.599213	332	0.690486	332	0.675132	332	0.6205	332	0.52689	332	0.581134	332	0.58506	332	0.795712	332	0.485417	332	0.601066	332	0.530637	332	0.479576	332	0.512287	332	0.541585	332	0.579898	332	0.637432	332	0.570841
333	0.57184	333	0.562712	333	0.732382	333	0.840741	333	0.57553	333	0.671684	333	0.653794	333	0.80299	333	0.65641	333	0.662551	333	0.683726	333	0.609904	333	0.618009	333	0.553445	333	0.614468	333	0.544969	333	0.472344	333	0.615825	333	0.508989	333	0.469741	333	0.562713	333	0.524688	333	0.583319	333	0.905571	333	0.570011
334	0.964135	334	1.1156	334	1.67455	334	1.35109	334	0.879574	334	1.39465	334	1.37988	334	1.6273	334	1.35925	334	1.45209	334	1.3697	334	1.44394	334	1.11292	334	0.923985	334	1.24485	334	0.923249	334	0.740886	334	0.897148	334	0.824199	334	0.736542	334	1.10898	334	0.839971	334	1.25003	334	1.34474	334	1.19688
335	0.927022	335	0.958251	335	1.46565	335	1.23419	335	0.834106	335	1.20169	335	1.21102	335	1.52243	335	1.19193	335	1.26395	335	0.957087	335	1.30126	335	0.97656	335	0.91348	335	1.1065	335	0.908511	335	0.712182	335	0.840759	335	0.829243	335	0.721936	335	0.976338	335	0.837289	335	1.08458	335	1.24151	335	1.0761
336	0.567792	336	0.446568	336	0.686487	336	0.552692	336	0.525159	336	0.546144	336	0.543343	336	0.651794	336	0.54455	336	0.622862	336	0.735434	336	0.581307	336	0.482761	336	0.53069	336	0.5031	336	0.516602	336	0.458288	336	0.549571	336	0.497677	336	0.450632	336	0.466448	336	0.497535	336	0.505893	336	0.589126	336	0.531757
337	0.528694	337	0.462463	337	0.695537	337	0.520626	337	0.536942	337	0.547173	337	0.541966	337	0.669951	337	0.548142	337	0.613023	337	0.69057	337	0.569103	337	0.486091	337	0.511154	337	0.511305	337	0.499419	337	0.437568	337	0.553328	337	0.481111	337	0.437274	337	0.472135	337	0.488967	337	0.511256	337	0.56966	337	0.513668
338	0.546977	338	0.474066	338	0.715243	338	0.550691	338	0.553164	338	0.56122	338	0.566103	338	0.729669	338	0.563326	338	0.635383	338	0.664336	338	0.598065	338	0.493841	338	0.522263	338	0.524993	338	0.519929	338	0.459898	338	0.553781	338	0.502861	338	0.442098	338	0.475124	338	0.500396	338	0.52297	338	0.594118	338	0.539874
339	0.607759	339	0.522921	339	0.761784	339	0.586161	339	0.606755	339	0.607375	339	0.619559	339	0.821188	339	0.617991	339	0.701074	339	0.711398	339	0.645621	339	0.542904	339	0.580522	339	0.576488	339	0.579184	339	0.508176	339	0.605795	339	0.546434	339	0.494495	339	0.535199	339	0.548242	339	0.581029	339	0.652852	339	0.616923
340	0.97011	340	0.786183	340	0.979315	340	0.769668	340	0.961325	340	0.926726	340	0.912571	340	0.956039	340	0.9166	340	0.924782	340	0.805876	340	0.882389	340	0.800189	340	0.969785	340	0.852886	340	0.954059	340	0.834612	340	0.918739	340	0.914774	340	0.830549	340	0.798916	340	0.919163	340	0.844814	340	0.847806	340	0.821744
341	1.57448	341	1.16157	341	1.44867	341	0.742676	341	1.30031	341	1.57671	341	1.31992	341	1.57866	341	1.33398	341	1.28413	341	0.87238	341	0.905912	341	1.15236	341	2.07468	341	1.13228	341	0.797537	341	1.69939	341	1.04939	341	1.92604	341	1.68455	341	1.09805	341	1.90171	341	1.11083	341	0.942248	341	0.726253
342	1.23271	342	0.907987	342	1.10316	342	0.831691	342	1.11538	342	1.02099	342	1.01266	342	1.24661	342	1.02208	342	0.99159	342	1.05717	342	0.918059	342	0.887204	342	1.28264	342	0.939699	342	1.3933	342	1.17278	342	0.988266	342	1.23798	342	1.17064	342	0.876894	342	1.21357	342	0.949573	342	1.13713	342	0.934183
343	0.72766	343	0.639829	343	0.841237	343	0.657922	343	0.674988	343	0.750504	343	0.756938	343	0.751268	343	0.747376	343	0.822179	343	1.17301	343	0.753681	343	0.635786	343	0.735765	343	0.68558	343	0.738547	343	0.638626	343	0.63432	343	0.691931	343	0.633852	343	0.642475	343	0.705535	343	0.68001	343	0.73688	343	0.773834
344	0.928831	344	1.73026	344	2.54836	344	2.25021	344	0.931415	344	2.07202	344	2.10462	344	1.36103	344	2.05333	344	2.26051	344	1.12964	344	2.1585	344	1.86705	344	0.845378	344	1.9869	344	0.819419	344	0.720518	344	0.956604	344	0.797516	344	0.715841	344	1.82666	344	0.805716	344	1.99508	344	2.41799	344	1.84881
345	1.37809	345	0.581787	345	0.633402	345	0.51476	345	1.21921	345	0.665596	345	0.692553	345	1.29579	345	0.686128	345	0.599827	345	0.811041	345	0.614206	345	0.600525	345	0.617726	345	0.68079	345	1.32616	345	1.25319	345	0.538558	345	1.37814	345	1.26753	345	0.608928	345	1.40947	345	0.658102	345	0.571001	345	0.594412
346	0.815714	346	0.6751	346	0.820764	346	0.675371	346	0.727076	346	0.786178	346	0.789936	346	0.79056	346	0.779976	346	0.769802	346	0.668245	346	0.753901	346	0.664779	346	0.648183	346	0.723814	346	0.650289	346	0.562556	346	0.55538	346	0.613555	346	0.561417	346	0.674598	346	0.626933	346	0.726757	346	0.729685	346	0.735393
347	0.801827	347	0.627791	347	0.734788	347	0.701696	347	0.743	347	0.708395	347	0.729186	347	0.816954	347	0.70293	347	0.712961	347	0.728138	347	0.665555	347	0.623304	347	0.769267	347	0.674177	347	0.826198	347	0.684776	347	0.681273	347	0.763253	347	0.663435	347	0.608974	347	0.748568	347	0.673832	347	0.635931	347	0.674471
348	0.744938	348	1.02486	348	0.971172	348	0.784436	348	0.694401	348	1.26929	348	1.28394	348	0.758959	348	1.31918	348	0.929406	348	0.625189	348	0.877917	348	1.11407	348	0.759621	348	1.30189	348	0.748179	348	0.641221	348	0.660699	348	0.703733	348	0.638685	348	1.11736	348	0.701447	348	0.720026	348	0.860237	348	0.839173
349	1.1691	349	0.862293	349	1.13817	349	0.963387	349	1.37692	349	1.00278	349	1.00276	349	1.08178	349	1.0115	349	1.0815	349	1.21929	349	1.08043	349	0.818047	349	1.12296	349	0.942714	349	1.04702	349	0.986157	349	1.13864	349	1.0485	349	0.98387	349	0.832486	349	1.04706	349	0.928543	349	1.02966	349	1.08388
350	1.04838	350	0.846617	350	1.07167	350	0.876498	350	0.927946	350	1.04493	350	1.02809	350	1.05552	350	1.00904	350	1.01513	350	0.814342	350	0.967281	350	0.820217	350	1.05558	350	0.903306	350	1.07923	350	0.882161	350	0.849267	350	0.998793	350	0.891465	350	0.823535	350	0.995074	350	0.891065	350	0.911742	350	0.970558
351	2.4556	351	0.980016	351	1.10182	351	0.878387	351	2.30813	351	1.13517	351	1.19166	351	2.88216	351	1.13035	351	1.06959	351	1.96821	351	1.07139	351	0.959233	351	2.24493	351	1.06533	351	2.37537	351	1.89732	351	2.30832	351	2.08338	351	1.91946	351	0.980725	351	2.10743	351	1.06978	351	0.967976	351	1.08289
352	1.07005	352	1.26521	352	0.947611	352	0.782728	352	0.808572	352	1.49321	352	1.58201	352	1.18186	352	1.56177	352	0.884349	352	0.552002	352	0.811559	352	1.21819	352	0.783907	352	1.47323	352	0.984216	352	0.578075	352	0.640447	352	0.720995	352	0.588706	352	1.2491	352	0.767776	352	1.45194	352	0.834077	352	0.845795
353	1.15882	353	1.0005	353	1.10732	353	0.896642	353	1.02746	353	1.12402	353	1.21442	353	1.13815	353	1.22348	353	1.11629	353	1.35961	353	1.04502	353	1.10839	353	1.07935	353	1.17511	353	1.1076	353	0.894297	353	0.945012	353	1.01323	353	0.89274	353	1.02669	353	1.00542	353	1.25616	353	0.978986	353	1.03054
354	1.06515	354	0.877205	354	1.05323	354	0.849831	354	0.980925	354	1.05073	354	0.933951	354	1.05394	354	0.991066	354	1.01789	354	0.848874	354	0.987557	354	0.739438	354	1.02774	354	0.776614	354	1.74575	354	0.900667	354	0.924197	354	0.982229	354	0.9085	354	0.772528	354	0.989062	354	0.784418	354	0.98283	354	1.00553
355	0.837162	355	1.11783	355	1.21129	355	1.11433	355	0.789258	355	1.36328	355	1.30236	355	0.87882	355	1.24972	355	1.1232	355	0.837153	355	0.947837	355	1.10459	355	0.781522	355	1.15552	355	0.895591	355	0.670917	355	0.684693	355	0.724993	355	0.674377	355	1.10388	355	0.741169	355	1.16307	355	1.07651	355	1.14847
356	0.741552	356	0.581306	356	0.691349	356	0.506208	356	0.719446	356	0.672116	356	0.690638	356	0.755894	356	0.677331	356	0.644259	356	0.867749	356	0.597869	356	0.612126	356	0.732955	356	0.618186	356	0.710665	356	0.648515	356	0.638956	356	0.693421	356	0.629891	356	0.607406	356	0.684687	356	0.616411	356	0.580623	356	0.592195
357	0.699978	357	0.798444	357	0.747179	357	0.590106	357	0.665684	357	0.79356	357	0.925425	357	0.71171	357	0.928353	357	0.700561	357	0.885078	357	0.731859	357	0.617884	357	0.69683	357	0.718695	357	0.667679	357	0.608617	357	0.598767	357	0.662555	357	0.606072	357	0.645168	357	0.661728	357	0.701706	357	0.646134	357	0.768655
358	0.705299	358	0.615118	358	0.917961	358	0.565551	358	0.669566	358	0.757957	358	0.776391	358	0.817883	358	0.777859	358	0.730141	358	0.696984	358	0.690875	358	0.603952	358	0.677852	358	0.710754	358	0.66692	358	0.552273	358	0.639179	358	0.619103	358	0.529825	358	0.613248	358	0.620496	358	0.727125	358	0.682493	358	1.05151
359	1.43133	359	0.895481	359	1.13212	359	0.928038	359	1.27118	359	1.06885	359	1.09294	359	1.38419	359	1.06599	359	1.07465	359	1.28131	359	1.01567	359	0.915997	359	1.39399	359	1.03498	359	1.38541	359	1.16914	359	1.14668	359	1.31049	359	1.17555	359	0.914514	359	1.31115	359	1.01103	359	1.01726	359	1.0921
360	0.88724	360	0.535985	360	0.694269	360	0.598043	360	0.860327	360	0.762785	360	0.627211	360	0.838091	360	0.725748	360	0.593487	360	0.774461	360	0.564189	360	0.482859	360	0.843494	360	0.555965	360	0.806461	360	0.725468	360	0.812417	360	0.817285	360	0.727228	360	0.495613	360	0.821067	360	0.539766	360	0.540807	360	0.532557
361	0.757853	361	0.426944	361	0.558995	361	null	361	0.720784	361	0.497557	361	0.489905	361	0.750425	361	0.485791	361	0.539087	361	0.660374	361	0.514341	361	0.4269	361	0.778238	361	0.456095	361	0.766205	361	0.599326	361	0.683091	361	0.660369	361	0.607858	361	0.425577	361	0.729897	361	0.454668	361	0.499964	361	0.532369
362	0.407347	362	0.361573	362	0.463268	362	0.358268	362	0.392545	362	0.395862	362	0.407476	362	0.434843	362	0.405353	362	0.411166	362	0.386521	362	0.402722	362	0.351519	362	0.474388	362	0.385966	362	0.457455	362	0.436189	362	1.03069	362	0.451279	362	0.423496	362	0.359734	362	0.452232	362	0.383977	362	0.402608	362	0.425405
363	0.90849	363	0.655947	363	0.777253	363	0.661227	363	0.910629	363	0.722338	363	0.715157	363	0.889249	363	0.703647	363	0.743093	363	0.881856	363	0.73426	363	0.631173	363	0.889919	363	0.705291	363	0.843875	363	0.792225	363	0.942496	363	0.84128	363	0.786035	363	0.641129	363	0.851435	363	0.698414	363	0.732075	363	0.760569
364	0.636576	364	0.568515	364	0.636137	364	0.507469	364	0.57155	364	0.690967	364	0.665754	364	0.785865	364	0.647063	364	0.594238	364	0.692498	364	0.578733	364	0.576145	364	0.654227	364	0.621585	364	0.620012	364	0.562812	364	0.532722	364	0.618134	364	0.57514	364	0.59275	364	0.639372	364	0.603399	364	0.591385	364	0.556279
365	0.906453	365	0.652479	365	0.789372	365	0.669545	365	1.03843	365	0.72864	365	0.731006	365	0.958062	365	0.730857	365	0.740463	365	0.987696	365	0.685325	365	0.652525	365	0.942703	365	0.703933	365	1.0141	365	0.847561	365	0.978197	365	0.898397	365	0.833405	365	0.653031	365	0.910962	365	0.699823	365	0.686144	365	0.755494
366	0.664198	366	0.500166	366	0.777687	366	0.55057	366	1.24101	366	0.603722	366	0.592306	366	0.729164	366	0.592242	366	0.661928	366	0.549993	366	0.631945	366	0.49358	366	0.681234	366	0.538301	366	0.671426	366	0.609451	366	1.40699	366	0.631044	366	0.587008	366	0.499772	366	0.643332	366	0.53905	366	0.645471	366	0.68257
367	0.536291	367	0.733645	367	0.673382	367	0.54557	367	0.513817	367	0.853695	367	0.871766	367	0.657465	367	0.887994	367	0.556858	367	0.470653	367	0.559638	367	0.863096	367	0.573837	367	0.918878	367	0.587075	367	0.498281	367	0.822665	367	0.544841	367	0.491571	367	0.82901	367	0.553967	367	0.93126	367	0.587648	367	0.582942
368	0.671788	368	0.537654	368	0.763699	368	0.58457	368	0.638809	368	0.645199	368	0.64335	368	0.777704	368	0.650741	368	0.702891	368	0.72677	368	0.64746	368	0.546977	368	0.71023	368	0.617773	368	0.703931	368	0.591118	368	0.641975	368	0.659946	368	0.583929	368	0.543891	368	0.665885	368	0.613534	368	0.736524	368	0.72784
369	0.564592	369	1.38456	369	0.609915	369	0.420783	369	0.507745	369	1.78659	369	1.61714	369	0.562383	369	1.74585	369	0.503396	369	0.486544	369	0.474191	369	1.5552	369	0.499919	369	0.877473	369	0.48784	369	0.411692	369	0.533279	369	0.461621	369	0.411558	369	1.44936	369	0.463719	369	0.897883	369	0.492939	369	0.49557
370	3.38136	370	1.31876	370	0.620007	370	0.422051	370	0.442386	370	1.64645	370	1.33164	370	0.555395	370	1.25797	370	0.49868	370	0.385357	370	0.477466	370	1.43925	370	0.475734	370	0.946104	370	0.47979	370	0.407667	370	0.807068	370	0.444878	370	0.397327	370	1.42138	370	0.446282	370	0.919548	370	0.505329	370	0.492138
371	0.655217	371	0.620407	371	0.977898	371	0.764373	371	0.614082	371	0.742993	371	0.753188	371	0.793514	371	0.729516	371	0.876354	371	0.767605	371	0.916967	371	0.604866	371	0.697714	371	0.676428	371	0.698805	371	0.577516	371	0.592039	371	0.640956	371	0.569501	371	0.610435	371	0.650538	371	0.672745	371	0.863486	371	0.932439
372	0.510953	372	0.441129	372	0.508941	372	0.49792	372	1.17463	372	0.51681	372	0.529097	372	0.611266	372	0.522057	372	0.466949	372	0.39097	372	0.441589	372	0.471995	372	0.507402	372	0.534604	372	0.507449	372	0.467195	372	1.35724	372	0.487533	372	0.444165	372	0.469838	372	0.481867	372	0.534832	372	0.481193	372	0.445375
373	0.95882	373	0.758709	373	0.919914	373	0.97339	373	0.894765	373	0.879741	373	0.890959	373	1.06139	373	0.87889	373	0.792933	373	0.780924	373	0.624755	373	0.733331	373	0.886727	373	0.830932	373	0.872932	373	0.674124	373	0.802111	373	0.854195	373	0.772542	373	0.756045	373	0.865885	373	0.812016	373	0.789919	373	0.761632
374	1.31818	374	1.12348	374	1.57931	374	1.26727	374	1.25732	374	1.31775	374	1.29449	374	2.05001	374	1.29297	374	1.54388	374	1.77194	374	1.27304	374	1.09497	374	1.2381	374	1.18528	374	1.18387	374	1.04068	374	1.414	374	1.16272	374	1.03182	374	1.1188	374	1.16218	374	1.19793	374	1.55968	374	1.31098
375	0.724079	375	0.534457	375	0.684433	375	0.540329	375	0.600086	375	0.629607	375	null	375	0.701797	375	0.608144	375	1.10677	375	0.590973	375	null	375	0.513183	375	0.749852	375	0.583897	375	0.673662	375	0.609706	375	0.562916	375	0.703109	375	0.60065	375	0.524097	375	0.701216	375	0.574417	375	null	375	0.586685
376	1.32252	376	0.865338	376	1.15108	376	0.894323	376	1.22308	376	1.00905	376	1.01471	376	1.3782	376	0.984794	376	1.68999	376	1.42754	376	0.985227	376	0.818172	376	1.39488	376	0.890704	376	1.46347	376	1.15009	376	1.15685	376	1.31674	376	1.16328	376	0.838233	376	1.30001	376	0.9006	376	1.01469	376	1.25751
377	1.76322	377	1.36136	377	1.96089	377	1.60406	377	1.56316	377	1.67531	377	1.64372	377	1.93703	377	1.62523	377	1.64671	377	1.51518	377	1.60166	377	1.40795	377	1.87132	377	1.54084	377	1.88551	377	1.52557	377	1.43395	377	1.73347	377	1.53688	377	1.40248	377	1.7297	377	1.49069	377	1.57206	377	1.87769
378	1.43335	378	1.47547	378	1.81323	378	1.21344	378	1.38197	378	1.73748	378	1.74851	378	1.68051	378	1.72783	378	1.91715	378	1.40004	378	1.53706	378	1.45681	378	1.64051	378	1.64884	378	1.67726	378	1.32939	378	1.26111	378	1.50907	378	1.31876	378	1.44215	378	1.49326	378	1.6299	378	1.26848	378	1.50537
379	1.03714	379	1.8716	379	2.19523	379	1.61808	379	0.926477	379	2.15449	379	2.18195	379	1.22182	379	2.17793	379	1.13035	379	1.22253	379	1.81135	379	1.8136	379	1.08283	379	2.08655	379	1.14293	379	0.887484	379	0.902741	379	1.01582	379	0.881363	379	1.87965	379	1.02591	379	2.06028	379	1.76596	379	1.9353
380	0.966138	380	1.35016	380	1.12257	380	0.889421	380	0.965178	380	1.55299	380	1.59508	380	1.414	380	1.59829	380	1.02595	380	1.1862	380	1.07717	380	0.995659	380	1.07888	380	1.1468	380	1.57617	380	0.910296	380	0.955308	380	1.01422	380	0.900807	380	1.04425	380	1.0327	380	1.16953	380	0.97251	380	1.01665
381	1.11571	381	0.928093	381	1.11304	381	0.881528	381	0.898621	381	1.066	381	1.05554	381	1.15744	381	1.05901	381	1.02175	381	1.06703	381	1.00573	381	0.884371	381	0.97925	381	1.0078	381	0.98718	381	0.806448	381	0.885362	381	0.901316	381	0.818735	381	0.899126	381	0.898428	381	0.985088	381	0.938314	381	1.00812
382	1.05391	382	0.92185	382	1.13638	382	0.964026	382	0.8354	382	1.06729	382	1.06206	382	0.960419	382	1.05367	382	0.666401	382	1.09349	382	0.965257	382	0.912849	382	1.02431	382	1.0075	382	1.05512	382	0.909104	382	0.800693	382	0.993277	382	0.909661	382	0.918782	382	1.00351	382	1.00082	382	0.957282	382	1.01974
383	0.576735	383	0.543008	383	0.720717	383	0.558752	383	0.543861	383	0.669644	383	0.664458	383	0.730325	383	0.656637	383	0.742932	383	0.666058	383	0.615944	383	0.578874	383	0.610383	383	0.614939	383	0.589435	383	0.477075	383	0.541521	383	0.548778	383	0.482847	383	0.560701	383	0.549999	383	0.621055	383	0.613672	383	0.553615
384	0.614424	384	0.602398	384	0.825615	384	0.616977	384	0.58584	384	0.721925	384	0.721852	384	1.1862	384	0.713097	384	1.07186	384	0.648048	384	0.637452	384	0.614701	384	0.700835	384	0.670887	384	0.67538	384	0.538033	384	0.575044	384	0.619615	384	0.550921	384	0.603422	384	0.61837	384	0.64503	384	0.638047	384	0.563248
385	0.798972	385	0.725583	385	1.19383	385	1.04097	385	0.742242	385	0.951035	385	0.88469	385	1.34864	385	0.91858	385	0.997833	385	1.03559	385	1.05606	385	0.770683	385	0.793895	385	0.922423	385	0.789282	385	0.605322	385	0.755268	385	0.707548	385	0.611207	385	0.762451	385	0.725055	385	0.886837	385	0.945333	385	1.00649
386	0.73788	386	0.679232	386	1.09546	386	0.961156	386	0.680128	386	0.884389	386	0.832283	386	1.21594	386	0.852156	386	0.669745	386	0.856124	386	0.974268	386	0.702278	386	0.750298	386	0.792929	386	0.745265	386	0.568126	386	0.688212	386	0.671025	386	0.579345	386	0.701994	386	0.677494	386	0.787566	386	0.897572	386	0.823584
387	0.70356	387	0.485453	387	0.749457	387	0.642938	387	0.699042	387	0.589639	387	0.594029	387	1.38535	387	0.59195	387	0.670102	387	0.606688	387	0.627512	387	0.541654	387	0.722705	387	0.553378	387	0.72174	387	0.541717	387	0.712676	387	0.610473	387	0.549456	387	0.502273	387	0.660842	387	0.554296	387	0.648764	387	0.541941
388	0.581479	388	0.487333	388	0.76364	388	0.63897	388	0.548427	388	0.583789	388	0.592534	388	1.04264	388	0.591368	388	0.642357	388	0.619249	388	0.637883	388	0.507407	388	0.62937	388	0.555673	388	0.626357	388	0.506139	388	0.545562	388	0.572879	388	0.511064	388	0.497237	388	0.565443	388	0.558335	388	0.650816	388	0.545271
389	0.538771	389	0.485405	389	0.721558	389	0.563337	389	0.515627	389	0.580003	389	0.577303	389	0.687113	389	0.576513	389	0.698302	389	0.610736	389	0.596281	389	0.49308	389	0.541727	389	0.546463	389	0.526145	389	0.445128	389	0.5188	389	0.485857	389	0.44538	389	0.48564	389	0.496753	389	0.530894	389	0.590427	389	0.533174
390	0.731599	390	0.522849	390	0.765388	390	0.636365	390	0.740302	390	0.631481	390	0.626618	390	1.08886	390	0.629162	390	0.883754	390	1.57138	390	0.639167	390	0.540902	390	1.01621	390	0.584112	390	1.06857	390	0.836976	390	0.798338	390	0.92528	390	0.828217	390	0.549654	390	0.946548	390	0.586445	390	0.616707	390	0.589677
391	1.11407	391	0.638804	391	0.847888	391	1.34176	391	1.03351	391	0.765359	391	0.789439	391	1.14702	391	0.802061	391	1.00291	391	1.16231	391	0.82301	391	0.668533	391	1.14963	391	0.746709	391	1.13501	391	0.920847	391	1.03944	391	1.06556	391	0.921565	391	0.685914	391	1.06602	391	0.748826	391	0.873191	391	0.882096
392	1.20702	392	1.38466	392	1.11504	392	1.3633	392	1.12917	392	1.18581	392	1.71729	392	1.24422	392	1.67828	392	1.39448	392	1.09079	392	0.954175	392	1.35746	392	1.18373	392	1.64012	392	1.24107	392	0.984084	392	0.872642	392	1.0904	392	0.98573	392	1.40897	392	1.12159	392	1.54912	392	1.47476	392	1.10272
393	1.52377	393	1.15516	393	1.53279	393	1.08457	393	1.39639	393	1.34288	393	1.34052	393	1.47816	393	1.37547	393	0.792006	393	0.677791	393	1.29757	393	1.07161	393	1.6713	393	1.27887	393	1.66214	393	1.40955	393	1.25042	393	1.59164	393	1.42118	393	1.17506	393	1.58413	393	1.32212	393	1.25267	393	1.15113
394	0.866431	394	0.602376	394	0.835936	394	0.62912	394	0.784336	394	0.726538	394	0.716265	394	0.889948	394	0.70564	394	1.05375	394	0.90667	394	1.3971	394	0.730444	394	0.849225	394	0.713076	394	0.909231	394	0.733327	394	0.734033	394	0.821151	394	0.733516	394	0.625726	394	0.786874	394	0.716776	394	0.64226	394	1.17385
395	0.862804	395	0.886569	395	1.14394	395	0.919957	395	0.707483	395	1.03544	395	1.05063	395	1.09919	395	1.03951	395	0.780209	395	0.971694	395	0.936682	395	0.872294	395	0.924931	395	0.971693	395	0.901514	395	0.737924	395	0.832127	395	0.836548	395	0.729869	395	0.860882	395	0.841506	395	0.961721	395	0.978872	395	0.859337
396	0.738481	396	0.679353	396	0.834806	396	0.719303	396	0.710112	396	0.771001	396	0.788146	396	0.802501	396	0.77761	396	0.68119	396	0.777848	396	0.703681	396	0.646216	396	0.752535	396	0.723009	396	0.776507	396	0.633415	396	0.646307	396	0.711457	396	0.628783	396	0.662324	396	0.708991	396	0.725751	396	0.677979	396	0.697829
397	0.709924	397	0.606801	397	0.774039	397	0.553326	397	0.694759	397	0.714475	397	0.706708	397	0.771144	397	0.706835	397	0.865357	397	0.718904	397	0.620985	397	0.60655	397	0.754203	397	0.670127	397	0.764179	397	0.628553	397	0.639928	397	0.70385	397	0.634761	397	0.618721	397	0.699673	397	0.657289	397	0.604616	397	0.624412
398	0.889414	398	0.803618	398	0.938798	398	0.866926	398	0.800964	398	0.932975	398	0.943854	398	1.06898	398	0.942032	398	0.954587	398	0.873169	398	0.834869	398	0.803522	398	0.950811	398	0.885132	398	0.920105	398	0.782249	398	0.900314	398	0.854183	398	0.77402	398	0.786422	398	0.896318	398	0.892185	398	0.747978	398	0.83381
399	1.07282	399	1.37163	399	1.20511	399	0.999758	399	0.978488	399	1.55875	399	1.7124	399	1.16879	399	1.60593	399	0.935451	399	0.948694	399	0.881373	399	1.28453	399	1.08871	399	1.58186	399	1.12263	399	0.914159	399	0.891295	399	1.01587	399	0.911295	399	1.34126	399	1.01473	399	1.56551	399	0.879592	399	0.859123
400	1.43095	400	1.0438	400	1.14693	400	0.832408	400	1.12193	400	1.24761	400	1.24907	400	2.83616	400	1.23504	400	0.963389	400	1.74988	400	0.975357	400	1.02298	400	1.24334	400	1.18184	400	1.24506	400	0.854085	400	1.00002	400	1.12156	400	0.849333	400	1.03301	400	1.17694	400	1.17453	400	0.984607	400	0.980317
401	1.24428	401	1.19386	401	1.19964	401	0.769149	401	1.18176	401	1.41615	401	1.48902	401	2.10556	401	1.4411	401	1.21161	401	0.91743	401	0.926163	401	1.01842	401	1.00288	401	1.26098	401	1.0018	401	0.820486	401	0.75888	401	0.945752	401	0.817672	401	1.13557	401	0.912716	401	1.23473	401	0.89377	401	0.930775
402	1.39781	402	1.08201	402	1.46639	402	1.0316	402	1.1012	402	1.30699	402	1.28669	402	0.935748	402	1.3131	402	1.11539	402	1.0643	402	1.03192	402	1.09291	402	1.25153	402	1.20077	402	1.27167	402	1.0334	402	0.994216	402	1.15761	402	1.04717	402	1.09837	402	1.16731	402	1.21589	402	1.10227	402	1.05135
403	0.861406	403	0.879704	403	1.24443	403	0.748676	403	0.647189	403	1.14283	403	1.08534	403	0.988901	403	1.04807	403	0.853382	403	1.01834	403	0.899514	403	0.701669	403	1.01855	403	0.827431	403	1.06577	403	0.835184	403	0.731526	403	0.961715	403	0.832335	403	0.746485	403	0.958374	403	0.809617	403	0.673598	403	0.591169
404	0.913337	404	0.756136	404	0.968569	404	0.705829	404	0.789181	404	0.902068	404	0.888732	404	0.973991	404	0.881916	404	1.25305	404	1.07388	404	0.788759	404	0.735822	404	0.88254	404	0.820047	404	0.935347	404	0.726868	404	0.713698	404	0.831735	404	0.724587	404	0.750203	404	0.836062	404	0.823792	404	0.793864	404	0.832564
405	1.3045	405	1.18234	405	1.42894	405	1.1627	405	1.10646	405	1.37774	405	1.38946	405	1.18608	405	1.36722	405	1.11179	405	1.2532	405	1.2029	405	1.09131	405	1.17071	405	1.24186	405	1.14534	405	1.01524	405	0.978521	405	1.09205	405	1.0363	405	1.13329	405	1.15052	405	1.23783	405	1.22224	405	1.20035
406	1.00275	406	0.954206	406	1.23037	406	1.04684	406	0.870252	406	1.14326	406	1.17251	406	0.910399	406	1.11815	406	0.736314	406	0.800416	406	1.01066	406	0.965583	406	1.10765	406	1.05876	406	0.932899	406	0.924956	406	0.793966	406	1.0399	406	0.926725	406	0.959781	406	1.03134	406	1.03806	406	1.08838	406	1.06212
407	0.83631	407	0.55982	407	0.780016	407	0.631336	407	0.740915	407	0.715652	407	0.724107	407	0.828951	407	0.728588	407	0.773127	407	0.627728	407	0.682664	407	0.608241	407	0.821444	407	0.692613	407	0.837806	407	0.686145	407	0.667659	407	0.759092	407	0.676411	407	0.624151	407	0.777021	407	0.686045	407	0.657108	407	0.632377
408	1.04205	408	0.639346	408	0.809125	408	0.755827	408	0.93743	408	0.735865	408	0.755528	408	0.954287	408	0.748273	408		408	1.08857	408	0.696985	408	0.640742	408	1.06251	408	0.710994	408	0.871419	408	0.872445	408	0.890456	408	0.978297	408	0.717965	408	0.635929	408	0.985148	408	0.685079	408	0.739477	408	0.910412
[truncated: 4 more columns]

## Sheet: Figure 3
Figure 2b-2d	(b) The variation trend of internal pressure along with increasing external pressure. (c) The increment of the reaction rate (I_k) for Zn-Salen-COF-SDU113 and 321 under internal and external pressure, respectively. (d) The ratio of I_kZn113/ I_kZn321. In Figure 3b and 3c, the black and red colours represent Zn-Salen-COF-SDU113 and 321, respectively.
	External_Pressure	Internal_Pressure			External_Pressure	Increment	Increment		External_Pressure	Ik113/Ik321
	bar	bar	bar		bar				bar
		Zn113	Zn321\			Zn113	Zn321\
	1	25.3034	4.96672		1	29.275	5.07011		1	5.09459
	2	33.3867	9.66228		2	20.476	5.03354		2	3.45536
	3	39.6163	13.8051		3	17.0699	4.88621		3	2.86969
	4	43.6171	17.9372		4	14.6313	4.85951		4	2.43166
	5	47.1543	21.4016		5	13.1345	4.72036		5	2.20331
	6	50.1296	25.1073		6	12.0531	4.71073		6	1.99662
	7	51.709	28.2286		7	10.8548	4.62148		7	1.8318
	8	53.8143	31.0384		8	10.1792	4.52107		8	1.7338
	9	55.6479	33.9791		9	9.62729	4.48436		9	1.63771
	10	57.1604	36.3602		10	9.1342	4.38684		10	1.57206

## Sheet: Figure 5
Figure 5	(a) The yield of PC depending on the reaction time and (b) recycling stability
	Reaction time / h	TON	Yield / %		Recycle times （h）	Yield / %
	8	78.5	20.1		1	97.3
	16	122.9	31.5		2	96.5
	24	190.3	48.7		3	96.1
	32	261.6	67.1		4	95.5
	40	291.2	74.5		5	96.3
	48	760.16	97.3

## Sheet: Figure S2&S3
Figure S2, S3. FT-IR spectra for TTHEPB ligands and Salen-COF-SDU113, Zn-Salen-COF-SDU113 before and after catalysis
	TTHEPB			Salen-COF-SDU113		Zn-Salen-COF-SDU113 before catalysis				Zn-Salen-COF-SDU113 before and after catalysis
	Wavenumbers （cm-1）	Intensity (a.u.)		Wavenumbers （cm-1）	Intensity (a.u.)		Wavenumbers （cm-1）	Intensity (a.u.)		Wavenumbers （cm-1）	Intensity (a.u.)
	3998.06	0.52988		3998.06	1.00054		3998.06	1		3998.06	1.00499
	3996.13	0.53005		3996.13	1.00058		3996.13	0.9998		3996.13	1.00484
	3994.2	0.5302		3994.2	1.0006		3994.2	0.99955		3994.2	1.00471
	3992.27	0.53037		3992.27	1.00058		3992.27	0.99924		3992.27	1.00456
	3990.34	0.53056		3990.34	1.00053		3990.34	0.99888		3990.34	1.00436
	3988.41	0.53076		3988.41	1.00044		3988.41	0.99853		3988.41	1.00412
	3986.48	0.53098		3986.48	1.00032		3986.48	0.99825		3986.48	1.00382
	3984.55	0.5312		3984.55	1.0002		3984.55	0.99803		3984.55	1.00352
	3982.63	0.53143		3982.63	1.00005		3982.63	0.99789		3982.63	1.00328
	3980.7	0.53165		3980.7	0.9999		3980.7	0.99783		3980.7	1.0031
	3978.77	0.53186		3978.77	0.9998		3978.77	0.99784		3978.77	1.00295
	3976.84	0.53205		3976.84	0.99977		3976.84	0.99791		3976.84	1.00282
	3974.91	0.53225		3974.91	0.99975		3974.91	0.99795		3974.91	1.00268
	3972.98	0.53243		3972.98	0.99968		3972.98	0.99792		3972.98	1.00254
	3971.05	0.53261		3971.05	0.99961		3971.05	0.99787		3971.05	1.00241
	3969.13	0.53279		3969.13	0.99955		3969.13	0.9978		3969.13	1.00227
	3967.2	0.53299		3967.2	0.99954		3967.2	0.99765		3967.2	1.00212
	3965.27	0.5332		3965.27	0.9996		3965.27	0.99749		3965.27	1.00194
	3963.34	0.53344		3963.34	0.99973		3963.34	0.99739		3963.34	1.00175
	3961.41	0.53366		3961.41	0.99981		3961.41	0.99728		3961.41	1.00152
	3959.48	0.53385		3959.48	0.99982		3959.48	0.99712		3959.48	1.00127
	3957.55	0.53402		3957.55	0.99984		3957.55	0.99692		3957.55	1.00104
	3955.63	0.53419		3955.63	0.99987		3955.63	0.99675		3955.63	1.00085
	3953.7	0.53437		3953.7	0.99991		3953.7	0.99666		3953.7	1.00068
	3951.77	0.53456		3951.77	1.00004		3951.77	0.99665		3951.77	1.00053
	3949.84	0.53474		3949.84	1.00019		3949.84	0.99657		3949.84	1.00038
	3947.91	0.53488		3947.91	1.0002		3947.91	0.99629		3947.91	1.00023
	3945.98	0.53501		3945.98	1.00009		3945.98	0.99596		3945.98	1.0001
	3944.05	0.53518		3944.05	1		3944.05	0.99574		3944.05	1
	3942.12	0.53534		3942.12	0.99978		3942.12	0.99546		3942.12	0.99984
	3940.2	0.53546		3940.2	0.99938		3940.2	0.99511		3940.2	0.99959
	3938.27	0.53559		3938.27	0.99907		3938.27	0.99489		3938.27	0.99932
	3936.34	0.53579		3936.34	0.99902		3936.34	0.99491		3936.34	0.9991
	3934.41	0.53605		3934.41	0.99919		3934.41	0.99506		3934.41	0.99893
	3932.48	0.53632		3932.48	0.9993		3932.48	0.99503		3932.48	0.99877
	3930.55	0.53648		3930.55	0.99906		3930.55	0.99465		3930.55	0.99855
	3928.62	0.53658		3928.62	0.99873		3928.62	0.99419		3928.62	0.99828
	3926.7	0.53673		3926.7	0.99871		3926.7	0.99391		3926.7	0.99809
	3924.77	0.53689		3924.77	0.99881		3924.77	0.99362		3924.77	0.99795
	3922.84	0.53703		3922.84	0.99877		3922.84	0.99324		3922.84	0.9978
	3920.91	0.5372		3920.91	0.99884		3920.91	0.99297		3920.91	0.99766
	3918.98	0.53744		3918.98	0.99914		3918.98	0.99279		3918.98	0.9976
	3917.05	0.53763		3917.05	0.99928		3917.05	0.99238		3917.05	0.99752
	3915.12	0.5377		3915.12	0.99901		3915.12	0.9918		3915.12	0.9973
	3913.2	0.53773		3913.2	0.99867		3913.2	0.99139		3913.2	0.99699
	3911.27	0.5378		3911.27	0.99856		3911.27	0.99124		3911.27	0.99669
	3909.34	0.53795		3909.34	0.99867		3909.34	0.99127		3909.34	0.99646
	3907.41	0.5382		3907.41	0.9991		3907.41	0.99155		3907.41	0.99632
	3905.48	0.53852		3905.48	0.99969		3905.48	0.9919		3905.48	0.99627
	3903.55	0.53879		3903.55	1.00006		3903.55	0.99195		3903.55	0.99626
	3901.62	0.53894		3901.62	1		3901.62	0.99165		3901.62	0.99618
	3899.69	0.53898		3899.69	0.99956		3899.69	0.99111		3899.69	0.99594
	3897.77	0.53896		3897.77	0.99881		3897.77	0.99045		3897.77	0.99557
	3895.84	0.53899		3895.84	0.99819		3895.84	0.99005		3895.84	0.99522
	3893.91	0.53917		3893.91	0.99802		3893.91	0.99		3893.91	0.99499
	3891.98	0.53942		3891.98	0.99795		3891.98	0.98986		3891.98	0.99484
	3890.05	0.53963		3890.05	0.99775		3890.05	0.98963		3890.05	0.99464
	3888.12	0.53988		3888.12	0.99777		3888.12	0.98973		3888.12	0.99442
	3886.19	0.54018		3886.19	0.99798		3886.19	0.98988		3886.19	0.99432
	3884.27	0.54044		3884.27	0.99805		3884.27	0.98978		3884.27	0.99423
	3882.34	0.54068		3882.34	0.99819		3882.34	0.98975		3882.34	0.9941
	3880.41	0.54092		3880.41	0.99826		3880.41	0.98955		3880.41	0.99397
	3878.48	0.54104		3878.48	0.99794		3878.48	0.98901		3878.48	0.99376
	3876.55	0.54119		3876.55	0.99779		3876.55	0.98867		3876.55	0.99351
	3874.62	0.54147		3874.62	0.99809		3874.62	0.98859		3874.62	0.9934
	3872.69	0.54174		3872.69	0.99838		3872.69	0.98843		3872.69	0.99336
	3870.77	0.54198		3870.77	0.99849		3870.77	0.98814		3870.77	0.99333
	3868.84	0.54219		3868.84	0.99842		3868.84	0.98774		3868.84	0.99327
	3866.91	0.54237		3866.91	0.99836		3866.91	0.98749		3866.91	0.99314
	3864.98	0.54259		3864.98	0.99846		3864.98	0.98745		3864.98	0.99302
	3863.05	0.54279		3863.05	0.99843		3863.05	0.98726		3863.05	0.99289
	3861.12	0.54291		3861.12	0.99818		3861.12	0.98688		3861.12	0.99271
	3859.19	0.54306		3859.19	0.99807		3859.19	0.98667		3859.19	0.99253
	3857.26	0.54338		3857.26	0.99839		3857.26	0.98688		3857.26	0.99237
	3855.34	0.54385		3855.34	0.99888		3855.34	0.98713		3855.34	0.99228
	3853.41	0.54418		3853.41	0.99877		3853.41	0.98669		3853.41	0.99224
	3851.48	0.54423		3851.48	0.99794		3851.48	0.98585		3851.48	0.99207
	3849.55	0.54423		3849.55	0.99714		3849.55	0.98538		3849.55	0.9918
	3847.62	0.5444		3847.62	0.9968		3847.62	0.98532		3847.62	0.99158
	3845.69	0.54471		3845.69	0.99688		3845.69	0.98547		3845.69	0.99145
	3843.76	0.54509		3843.76	0.99714		3843.76	0.98569		3843.76	0.9914
	3841.84	0.54544		3841.84	0.99732		3841.84	0.98583		3841.84	0.99135
	3839.91	0.54575		3839.91	0.9973		3839.91	0.98577		3839.91	0.99126
	3837.98	0.54596		3837.98	0.99711		3837.98	0.98549		3837.98	0.99111
	3836.05	0.54609		3836.05	0.99696		3836.05	0.9852		3836.05	0.99094
	3834.12	0.54621		3834.12	0.99694		3834.12	0.98508		3834.12	0.99074
	3832.19	0.54635		3832.19	0.99693		3832.19	0.98499		3832.19	0.99052
	3830.26	0.54648		3830.26	0.99693		3830.26	0.98485		3830.26	0.99033
	3828.34	0.54663		3828.34	0.99705		3828.34	0.98471		3828.34	0.99018
	3826.41	0.54681		3826.41	0.99719		3826.41	0.98459		3826.41	0.99007
	3824.48	0.54702		3824.48	0.99733		3824.48	0.98459		3824.48	0.98993
	3822.55	0.54731		3822.55	0.99759		3822.55	0.98469		3822.55	0.98984
	3820.62	0.54757		3820.62	0.99769		3820.62	0.98454		3820.62	0.98983
	3818.69	0.54773		3818.69	0.99745		3818.69	0.98421		3818.69	0.98971
	3816.76	0.54786		3816.76	0.99715		3816.76	0.98389		3816.76	0.98951
	3814.84	0.54795		3814.84	0.99681		3814.84	0.98345		3814.84	0.98931
	3812.91	0.548		3812.91	0.99644		3812.91	0.98308		3812.91	0.9891
	3810.98	0.54811		3810.98	0.99628		3810.98	0.98295		3810.98	0.98885
	3809.05	0.54833		3809.05	0.99634		3809.05	0.98285		3809.05	0.98865
	3807.12	0.54858		3807.12	0.99637		3807.12	0.98255		3807.12	0.98854
	3805.19	0.5488		3805.19	0.99634		3805.19	0.98225		3805.19	0.98843
	3803.26	0.54904		3803.26	0.9964		3803.26	0.9821		3803.26	0.98825
	3801.33	0.5493		3801.33	0.9964		3801.33	0.98175		3801.33	0.98809
	3799.41	0.5495		3799.41	0.99629		3799.41	0.98125		3799.41	0.98796
	3797.48	0.5497		3797.48	0.99619		3797.48	0.98087		3797.48	0.98782
	3795.55	0.54991		3795.55	0.996		3795.55	0.98037		3795.55	0.98769
	3793.62	0.55011		3793.62	0.99572		3793.62	0.97977		3793.62	0.98754
	3791.69	0.55034		3791.69	0.9956		3791.69	0.97935		3791.69	0.98742
	3789.76	0.55063		3789.76	0.99569		3789.76	0.97911		3789.76	0.98735
	3787.83	0.55093		3787.83	0.99591		3787.83	0.97896		3787.83	0.98725
	3785.91	0.55123		3785.91	0.99615		3785.91	0.97883		3785.91	0.98714
	3783.98	0.55146		3783.98	0.99627		3783.98	0.97871		3783.98	0.98701
	3782.05	0.55169		3782.05	0.99638		3782.05	0.97873		3782.05	0.98686
	3780.12	0.55195		3780.12	0.99653		3780.12	0.97876		3780.12	0.98673
	3778.19	0.55214		3778.19	0.99646		3778.19	0.97852		3778.19	0.98657
	3776.26	0.55227		3776.26	0.9962		3776.26	0.97821		3776.26	0.98636
	3774.33	0.55247		3774.33	0.99613		3774.33	0.9781		3774.33	0.98621
	3772.41	0.55279		3772.41	0.99637		3772.41	0.97812		3772.41	0.98616
	3770.48	0.55313		3770.48	0.99663		3770.48	0.97801		3770.48	0.98615
	3768.55	0.55341		3768.55	0.99666		3768.55	0.97775		3768.55	0.98614
	3766.62	0.55362		3766.62	0.99654		3766.62	0.97748		3766.62	0.98606
	3764.69	0.5538		3764.69	0.99637		3764.69	0.97722		3764.69	0.98595
	3762.76	0.55398		3762.76	0.99626		3762.76	0.97706		3762.76	0.98583
	3760.83	0.55424		3760.83	0.99639		3760.83	0.9771		3760.83	0.98574
	3758.9	0.55451		3758.9	0.99652		3758.9	0.97707		3758.9	0.98564
	3756.98	0.55471		3756.98	0.99646		3756.98	0.97695		3756.98	0.98545
	3755.05	0.55496		3755.05	0.99652		3755.05	0.97701		3755.05	0.98519
	3753.12	0.5553		3753.12	0.99683		3753.12	0.97726		3753.12	0.98496
	3751.19	0.55563		3751.19	0.99703		3751.19	0.97734		3751.19	0.98482
	3749.26	0.55583		3749.26	0.99695		3749.26	0.97722		3749.26	0.98471
	3747.33	0.55605		3747.33	0.99707		3747.33	0.97738		3747.33	0.98459
	3745.4	0.55638		3745.4	0.99739		3745.4	0.97757		3745.4	0.98455
	3743.48	0.55658		3743.48	0.99722		3743.48	0.97716		3743.48	0.98454
	3741.55	0.55661		3741.55	0.9967		3741.55	0.97669		3741.55	0.98439
	3739.62	0.55676		3739.62	0.99673		3739.62	0.97685		3739.62	0.98421
	3737.69	0.55713		3737.69	0.99737		3737.69	0.97733		3737.69	0.9842
	3735.76	0.55747		3735.76	0.99784		3735.76	0.97744		3735.76	0.98428
	3733.83	0.55757		3733.83	0.99746		3733.83	0.97695		3733.83	0.98416
	3731.9	0.55749		3731.9	0.99663		3731.9	0.97629		3731.9	0.98386
	3729.98	0.55747		3729.98	0.99618		3729.98	0.97595		3729.98	0.98358
	3728.05	0.55764		3728.05	0.99631		3728.05	0.97596		3728.05	0.98342
	3726.12	0.55789		3726.12	0.99657		3726.12	0.97598		3726.12	0.98333
	3724.19	0.5581		3724.19	0.99656		3724.19	0.9758		3724.19	0.98319
	3722.26	0.55824		3722.26	0.99636		3722.26	0.9755		3722.26	0.98297
	3720.33	0.55837		3720.33	0.99609		3720.33	0.97515		3720.33	0.98275
	3718.4	0.55849		3718.4	0.99585		3718.4	0.97482		3718.4	0.98257
	3716.47	0.55867		3716.47	0.99578		3716.47	0.97462		3716.47	0.9824
	3714.55	0.55895		3714.55	0.99597		3714.55	0.9746		3714.55	0.98225
	3712.62	0.55927		3712.62	0.99624		3712.62	0.97458		3712.62	0.98215
	3710.69	0.55946		3710.69	0.9962		3710.69	0.97428		3710.69	0.98207
	3708.76	0.55949		3708.76	0.99578		3708.76	0.97379		3708.76	0.98193
	3706.83	0.55947		3706.83	0.99533		3706.83	0.97341		3706.83	0.98173
	3704.9	0.55953		3704.9	0.9952		3704.9	0.97333		3704.9	0.98153
	3702.97	0.55965		3702.97	0.99531		3702.97	0.97337		3702.97	0.98137
	3701.05	0.55969		3701.05	0.9952		3701.05	0.97319		3701.05	0.98116
	3699.12	0.55961		3699.12	0.99482		3699.12	0.97286		3699.12	0.98084
	3697.19	0.55953		3697.19	0.99453		3697.19	0.97263		3697.19	0.98052
	3695.26	0.55952		3695.26	0.9945		3695.26	0.97254		3695.26	0.98025
	3693.33	0.55957		3693.33	0.99473		3693.33	0.97259		3693.33	0.98
	3691.4	0.55965		3691.4	0.99497		3691.4	0.97256		3691.4	0.97976
	3689.47	0.55962		3689.47	0.99481		3689.47	0.97211		3689.47	0.97953
	3687.55	0.55944		3687.55	0.99431		3687.55	0.97136		3687.55	0.97924
	3685.62	0.5592		3685.62	0.99391		3685.62	0.97073		3685.62	0.97889
	3683.69	0.55904		3683.69	0.99376		3683.69	0.9703		3683.69	0.97852
	3681.76	0.55897		3681.76	0.99383		3681.76	0.96997		3681.76	0.97818
	3679.83	0.55896		3679.83	0.99402		3679.83	0.96968		3679.83	0.97785
	3677.9	0.55902		3677.9	0.99424		3677.9	0.96942		3677.9	0.97754
	3675.97	0.55908		3675.97	0.99435		3675.97	0.96905		3675.97	0.97732
	3674.04	0.55903		3674.04	0.9941		3674.04	0.96856		3674.04	0.9771
	3672.12	0.55894		3672.12	0.9937		3672.12	0.96825		3672.12	0.97679
	3670.19	0.55891		3670.19	0.99339		3670.19	0.96808		3670.19	0.97656
	3668.26	0.55883		3668.26	0.99293		3668.26	0.96778		3668.26	0.9764
	3666.33	0.55866		3666.33	0.99233		3666.33	0.96754		3666.33	0.97616
	3664.4	0.55854		3664.4	0.99184		3664.4	0.96751		3664.4	0.97592
	3662.47	0.5585		3662.47	0.99146		3662.47	0.96755		3662.47	0.97573
	3660.54	0.55849		3660.54	0.99111		3660.54	0.96761		3660.54	0.97552
	3658.62	0.55851		3658.62	0.99082		3658.62	0.96772		3658.62	0.97531
	3656.69	0.55854		3656.69	0.99052		3656.69	0.96772		3656.69	0.97509
	3654.76	0.55851		3654.76	0.99022		3654.76	0.9677		3654.76	0.97484
	3652.83	0.55853		3652.83	0.99022		3652.83	0.96793		3652.83	0.97457
	3650.9	0.55861		3650.9	0.99045		3650.9	0.96821		3650.9	0.97434
	3648.97	0.55861		3648.97	0.99045		3648.97	0.96816		3648.97	0.97414
	3647.04	0.55841		3647.04	0.98997		3647.04	0.96779		3647.04	0.97386
	3645.12	0.55809		3645.12	0.98923		3645.12	0.9673		3645.12	0.97349
	3643.19	0.55783		3643.19	0.98865		3643.19	0.96693		3643.19	0.97307
	3641.26	0.55768		3641.26	0.98839		3641.26	0.96668		3641.26	0.9727
	3639.33	0.55758		3639.33	0.98827		3639.33	0.96647		3639.33	0.9724
	3637.4	0.5575		3637.4	0.98821		3637.4	0.96624		3637.4	0.97212
	3635.47	0.55746		3635.47	0.98823		3635.47	0.966		3635.47	0.97183
	3633.54	0.55746		3633.54	0.98834		3633.54	0.96582		3633.54	0.97152
	3631.61	0.55751		3631.61	0.98861		3631.61	0.96579		3631.61	0.97124
	3629.69	0.55757		3629.69	0.98876		3629.69	0.96564		3629.69	0.97102
	3627.76	0.55741		3627.76	0.98832		3627.76	0.96502		3627.76	0.97073
	3625.83	0.55707		3625.83	0.98753		3625.83	0.96434		3625.83	0.97027
	3623.9	0.55679		3623.9	0.98703		3623.9	0.96403		3623.9	0.96975
	3621.97	0.55664		3621.97	0.98691		3621.97	0.96398		3621.97	0.96929
	3620.04	0.55653		3620.04	0.98687		3620.04	0.96391		3620.04	0.96889
	3618.11	0.55634		3618.11	0.9866		3618.11	0.96365		3618.11	0.9685
	3616.19	0.55609		3616.19	0.9862		3616.19	0.96338		3616.19	0.96806
	3614.26	0.55586		3614.26	0.98584		3614.26	0.96321		3614.26	0.9676
	3612.33	0.55563		3612.33	0.98546		3612.33	0.96301		3612.33	0.9671
	3610.4	0.5554		3610.4	0.98512		3610.4	0.9628		3610.4	0.96658
	3608.47	0.55516		3608.47	0.98473		3608.47	0.96249		3608.47	0.96608
	3606.54	0.55485		3606.54	0.98411		3606.54	0.96198		3606.54	0.96552
	3604.61	0.5545		3604.61	0.98354		3604.61	0.96155		3604.61	0.9649
	3602.69	0.55421		3602.69	0.98334		3602.69	0.96134		3602.69	0.96432
	3600.76	0.55395		3600.76	0.9833		3600.76	0.96113		3600.76	0.96378
	3598.83	0.55365		3598.83	0.98319		3598.83	0.96081		3598.83	0.96321
	3596.9	0.55333		3596.9	0.9831		3596.9	0.96049		3596.9	0.9626
	3594.97	0.55299		3594.97	0.98298		3594.97	0.96014		3594.97	0.96197
	3593.04	0.55261		3593.04	0.98275		3593.04	0.9597		3593.04	0.96132
	3591.11	0.5523		3591.11	0.98276		3591.11	0.95946		3591.11	0.96069
	3589.19	0.55214		3589.19	0.98309		3589.19	0.95938		3589.19	0.96021
	3587.26	0.5519		3587.26	0.98302		3587.26	0.95894		3587.26	0.95971
	3585.33	0.55145		3585.33	0.98225		3585.33	0.9581		3585.33	0.95901
	3583.4	0.55099		3583.4	0.98139		3583.4	0.95737		3583.4	0.9582
	3581.47	0.55064		3581.47	0.98082		3581.47	0.95689		3581.47	0.95747
	3579.54	0.55035		3579.54	0.98036		3579.54	0.95647		3579.54	0.95681
	3577.61	0.55006		3577.61	0.97988		3577.61	0.95602		3577.61	0.95619
	3575.68	0.54975		3575.68	0.97936		3575.68	0.95561		3575.68	0.95558
	3573.76	0.54943		3573.76	0.97884		3573.76	0.95524		3573.76	0.95498
	3571.83	0.54916		3571.83	0.9785		3571.83	0.95502		3571.83	0.9544
	3569.9	0.54901		3569.9	0.97855		3569.9	0.95508		3569.9	0.95392
	3567.97	0.54888		3567.97	0.97865		3567.97	0.95514		3567.97	0.95352
	3566.04	0.54857		3566.04	0.97812		3566.04	0.95473		3566.04	0.95301
	3564.11	0.5481		3564.11	0.9771		3564.11	0.95403		3564.11	0.9523
	3562.18	0.54767		3562.18	0.97628		3562.18	0.95345		3562.18	0.95157
	3560.26	0.54734		3560.26	0.97577		3560.26	0.95301		3560.26	0.9509
	3558.33	0.54705		3558.33	0.97538		3558.33	0.9526		3558.33	0.95024
	3556.4	0.54679		3556.4	0.97511		3556.4	0.95226		3556.4	0.94957
	3554.47	0.5466		3554.47	0.975		3554.47	0.95199		3554.47	0.94894
	3552.54	0.5464		3552.54	0.97489		3552.54	0.95167		3552.54	0.94831
	3550.61	0.54616		3550.61	0.97468		3550.61	0.95126		3550.61	0.94766
	3548.68	0.54593		3548.68	0.97457		3548.68	0.95094		3548.68	0.94705
	3546.76	0.54574		3546.76	0.97452		3546.76	0.95063		3546.76	0.94652
	3544.83	0.54546		3544.83	0.97422		3544.83	0.9501		3544.83	0.94597
	3542.9	0.5451		3542.9	0.97365		3542.9	0.9494		3542.9	0.94533
	3540.97	0.54475		3540.97	0.97307		3540.97	0.94877		3540.97	0.94469
	3539.04	0.54446		3539.04	0.97265		3539.04	0.9483		3539.04	0.94411
	3537.11	0.54423		3537.11	0.97228		3537.11	0.94789		3537.11	0.94359
	3535.18	0.544		3535.18	0.97182		3535.18	0.94742		3535.18	0.94307
	3533.25	0.54377		3533.25	0.97134		3533.25	0.94693		3533.25	0.9425
	3531.33	0.54358		3531.33	0.97096		3531.33	0.94651		3531.33	0.94193
	3529.4	0.54342		3529.4	0.97064		3529.4	0.94611		3529.4	0.9414
	3527.47	0.54325		3527.47	0.97026		3527.47	0.94565		3527.47	0.94088
	3525.54	0.54305		3525.54	0.96982		3525.54	0.94516		3525.54	0.94031
	3523.61	0.54281		3523.61	0.96935		3523.61	0.94465		3523.61	0.9397
	3521.68	0.54253		3521.68	0.96883		3521.68	0.94413		3521.68	0.93908
	3519.75	0.54223		3519.75	0.96836		3519.75	0.94365		3519.75	0.93847
	3517.83	0.54195		3517.83	0.96797		3517.83	0.94321		3517.83	0.93794
	3515.9	0.54168		3515.9	0.96767		3515.9	0.94279		3515.9	0.93749
	3513.97	0.54142		3513.97	0.96745		3513.97	0.94238		3513.97	0.93707
	3512.04	0.54118		3512.04	0.96731		3512.04	0.94198		3512.04	0.93666
	3510.11	0.54095		3510.11	0.9672		3510.11	0.94152		3510.11	0.93623
	3508.18	0.54068		3508.18	0.967		3508.18	0.94093		3508.18	0.93574
	3506.25	0.54041		3506.25	0.96681		3506.25	0.94031		3506.25	0.93522
	3504.33	0.54018		3504.33	0.9667		3504.33	0.93975		3504.33	0.93472
	3502.4	0.53991		3502.4	0.96648		3502.4	0.93912		3502.4	0.93421
	3500.47	0.5396		3500.47	0.96608		3500.47	0.93844		3500.47	0.93362
	3498.54	0.53929		3498.54	0.96568		3498.54	0.93784		3498.54	0.93302
	3496.61	0.539		3496.61	0.96535		3496.61	0.93732		3496.61	0.93247
	3494.68	0.5387		3494.68	0.965		3494.68	0.93681		3494.68	0.93197
	3492.75	0.53838		3492.75	0.9646		3492.75	0.93631		3492.75	0.93149
	3490.82	0.53805		3490.82	0.96421		3490.82	0.93585		3490.82	0.93105
	3488.9	0.53773		3488.9	0.96383		3488.9	0.9354		3488.9	0.93063
	3486.97	0.53742		3486.97	0.96344		3486.97	0.9349		3486.97	0.93022
	3485.04	0.53712		3485.04	0.96308		3485.04	0.93441		3485.04	0.92979
	3483.11	0.53686		3483.11	0.96277		3483.11	0.93397		3483.11	0.92941
	3481.18	0.53659		3481.18	0.96242		3481.18	0.93349		3481.18	0.92904
	3479.25	0.53629		3479.25	0.96199		3479.25	0.93296		3479.25	0.92861
	3477.32	0.536		3477.32	0.9616		3477.32	0.93246		3477.32	0.92811
	3475.4	0.53573		3475.4	0.96129		3475.4	0.93204		3475.4	0.9276
	3473.47	0.53547		3473.47	0.96101		3473.47	0.93163		3473.47	0.92709
	3471.54	0.53523		3471.54	0.96075		3471.54	0.93124		3471.54	0.92657
	3469.61	0.53504		3469.61	0.96053		3469.61	0.9309		3469.61	0.92609
	3467.68	0.53489		3467.68	0.96031		3467.68	0.9306		3467.68	0.92565
	3465.75	0.53476		3465.75	0.96008		3465.75	0.9303		3465.75	0.92523
	3463.82	0.53463		3463.82	0.95986		3463.82	0.93		3463.82	0.92483
	3461.9	0.53451		3461.9	0.95961		3461.9	0.9297		3461.9	0.92446
	3459.97	0.53437		3459.97	0.95933		3459.97	0.92936		3459.97	0.92414
	3458.04	0.53423		3458.04	0.95903		3458.04	0.929		3458.04	0.92387
	3456.11	0.53409		3456.11	0.95872		3456.11	0.92867		3456.11	0.92358
	3454.18	0.53397		3454.18	0.95839		3454.18	0.92835		3454.18	0.92329
	3452.25	0.53385		3452.25	0.95806		3452.25	0.92804		3452.25	0.92298
	3450.32	0.53377		3450.32	0.9578		3450.32	0.92778		3450.32	0.92267
	3448.39	0.53371		3448.39	0.95759		3448.39	0.92753		3448.39	0.92235
	3446.47	0.53365		3446.47	0.9573		3446.47	0.9272		3446.47	0.92203
	3444.54	0.5336		3444.54	0.95692		3444.54	0.92679		3444.54	0.9217
	3442.61	0.53358		3442.61	0.95657		3442.61	0.92642		3442.61	0.9214
	3440.68	0.5336		3440.68	0.95628		3440.68	0.92606		3440.68	0.92113
	3438.75	0.53361		3438.75	0.95602		3438.75	0.92568		3438.75	0.9209
	3436.82	0.53363		3436.82	0.9558		3436.82	0.92533		3436.82	0.92072
	3434.89	0.53365		3434.89	0.95562		3434.89	0.92501		3434.89	0.92058
	3432.97	0.53368		3432.97	0.95548		3432.97	0.9247		3432.97	0.92051
	3431.04	0.53372		3431.04	0.95537		3431.04	0.9244		3431.04	0.92052
	3429.11	0.53377		3429.11	0.95529		3429.11	0.92411		3429.11	0.92057
	3427.18	0.53381		3427.18	0.95521		3427.18	0.92382		3427.18	0.92059
	3425.25	0.53386		3425.25	0.95513		3425.25	0.92353		3425.25	0.92059
	3423.32	0.53394		3423.32	0.95507		3423.32	0.92322		3423.32	0.92063
	3421.39	0.53407		3421.39	0.95501		3421.39	0.92293		3421.39	0.92063
	3419.47	0.53422		3419.47	0.95488		3419.47	0.92263		3419.47	0.92056
	3417.54	0.5344		3417.54	0.95471		3417.54	0.92231		3417.54	0.92046
	3415.61	0.53462		3415.61	0.95455		3415.61	0.922		3415.61	0.9204
	3413.68	0.53486		3413.68	0.95442		3413.68	0.92172		3413.68	0.9204
	3411.75	0.53511		3411.75	0.9543		3411.75	0.92146		3411.75	0.92047
	3409.82	0.53535		3409.82	0.9542		3409.82	0.92125		3409.82	0.92061
	3407.89	0.5356		3407.89	0.95412		3407.89	0.92105		3407.89	0.92081
	3405.96	0.53586		3405.96	0.95405		3405.96	0.92086		3405.96	0.92104
	3404.04	0.53611		3404.04	0.95403		3404.04	0.92066		3404.04	0.92132
	3402.11	0.53635		3402.11	0.95403		3402.11	0.92042		3402.11	0.92164
	3400.18	0.53662		3400.18	0.95402		3400.18	0.92017		3400.18	0.92197
	3398.25	0.53691		3398.25	0.95404		3398.25	0.9199		3398.25	0.92226
	3396.32	0.53722		3396.32	0.95413		3396.32	0.91964		3396.32	0.92251
	3394.39	0.53756		3394.39	0.95426		3394.39	0.9194		3394.39	0.92271
	3392.46	0.53792		3392.46	0.95439		3392.46	0.91918		3392.46	0.9229
	3390.54	0.53828		3390.54	0.95449		3390.54	0.91895		3390.54	0.92307
	3388.61	0.53863		3388.61	0.95459		3388.61	0.91874		3388.61	0.92324
	3386.68	0.539		3386.68	0.95474		3386.68	0.91856		3386.68	0.92343
	3384.75	0.53938		3384.75	0.95492		3384.75	0.9184		3384.75	0.92368
	3382.82	0.53975		3382.82	0.95508		3382.82	0.91824		3382.82	0.92399
	3380.89	0.5401		3380.89	0.95522		3380.89	0.91808		3380.89	0.92435
	3378.96	0.54044		3378.96	0.95536		3378.96	0.91792		3378.96	0.92476
	3377.04	0.54079		3377.04	0.95551		3377.04	0.91778		3377.04	0.92518
	3375.11	0.54114		3375.11	0.95568		3375.11	0.91765		3375.11	0.92561
	3373.18	0.54152		3373.18	0.95583		3373.18	0.91753		3373.18	0.92605
	3371.25	0.54192		3371.25	0.956		3371.25	0.91743		3371.25	0.92652
	3369.32	0.54234		3369.32	0.9562		3369.32	0.91735		3369.32	0.92697
	3367.39	0.54278		3367.39	0.95639		3367.39	0.91728		3367.39	0.92738
	3365.46	0.54321		3365.46	0.95655		3365.46	0.91722		3365.46	0.92773
	3363.54	0.54366		3363.54	0.95669		3363.54	0.91716		3363.54	0.92805
	3361.61	0.5441		3361.61	0.95684		3361.61	0.91708		3361.61	0.92838
	3359.68	0.54452		3359.68	0.95701		3359.68	0.91701		3359.68	0.9287
	3357.75	0.54492		3357.75	0.9572		3357.75	0.91696		3357.75	0.92902
	3355.82	0.54529		3355.82	0.9574		3355.82	0.91693		3355.82	0.92937
	3353.89	0.54561		3353.89	0.9576		3353.89	0.91692		3353.89	0.92976
	3351.96	0.54589		3351.96	0.9578		3351.96	0.91691		3351.96	0.93017
	3350.03	0.54615		3350.03	0.95803		3350.03	0.91684		3350.03	0.93062
	3348.11	0.5464		3348.11	0.95826		3348.11	0.91674		3348.11	0.93108
	3346.18	0.54667		3346.18	0.95848		3346.18	0.91666		3346.18	0.93152
	3344.25	0.54694		3344.25	0.95867		3344.25	0.91662		3344.25	0.93194
	3342.32	0.54722		3342.32	0.95884		3342.32	0.91658		3342.32	0.93232
	3340.39	0.54748		3340.39	0.959		3340.39	0.91652		3340.39	0.93267
	3338.46	0.54775		3338.46	0.95915		3338.46	0.91645		3338.46	0.933
	3336.53	0.54803		3336.53	0.95929		3336.53	0.9164		3336.53	0.93335
	3334.61	0.54829		3334.61	0.95939		3334.61	0.91635		3334.61	0.93373
	3332.68	0.54848		3332.68	0.95947		3332.68	0.91626		3332.68	0.9341
	3330.75	0.54859		3330.75	0.95954		3330.75	0.91619		3330.75	0.93445
	3328.82	0.54861		3328.82	0.95963		3328.82	0.91616		3328.82	0.9348
	3326.89	0.54854		3326.89	0.95975		3326.89	0.91616		3326.89	0.93518
	3324.96	0.54837		3324.96	0.95986		3324.96	0.91615		3324.96	0.93556
	3323.03	0.54812		3323.03	0.95996		3323.03	0.91614		3323.03	0.9359
	3321.11	0.54783		3321.11	0.96007		3321.11	0.91617		3321.11	0.93622
	3319.18	0.54752		3319.18	0.96021		3319.18	0.91621		3319.18	0.93653
	3317.25	0.5472		3317.25	0.96035		3317.25	0.91623		3317.25	0.9368
	3315.32	0.54687		3315.32	0.96051		3315.32	0.91626		3315.32	0.93702
	3313.39	0.54654		3313.39	0.96068		3313.39	0.9163		3313.39	0.93718
	3311.46	0.54616		3311.46	0.96086		3311.46	0.91636		3311.46	0.93727
	3309.53	0.54574		3309.53	0.96103		3309.53	0.9164		3309.53	0.93732
	3307.6	0.54526		3307.6	0.96118		3307.6	0.91642		3307.6	0.93737
	3305.68	0.54473		3305.68	0.96132		3305.68	0.91647		3305.68	0.93742
	3303.75	0.5442		3303.75	0.96145		3303.75	0.91651		3303.75	0.93748
	3301.82	0.54374		3301.82	0.96157		3301.82	0.91654		3301.82	0.93758
	3299.89	0.54339		3299.89	0.96168		3299.89	0.91659		3299.89	0.93771
	3297.96	0.54318		3297.96	0.96178		3297.96	0.91666		3297.96	0.93785
	3296.03	0.54315		3296.03	0.96184		3296.03	0.91673		3296.03	0.93798
	3294.1	0.54331		3294.1	0.96188		3294.1	0.91679		3294.1	0.93809
	3292.18	0.54366		3292.18	0.96189		3292.18	0.91685		3292.18	0.9382
	3290.25	0.54418		3290.25	0.96188		3290.25	0.91689		3290.25	0.93831
	3288.32	0.54485		3288.32	0.96186		3288.32	0.91693		3288.32	0.93843
	3286.39	0.54563		3286.39	0.96181		3286.39	0.91697		3286.39	0.93853
	3284.46	0.54647		3284.46	0.96174		3284.46	0.91699		3284.46	0.93859
	3282.53	0.54734		3282.53	0.96168		3282.53	0.917		3282.53	0.93865
	3280.6	0.54819		3280.6	0.96163		3280.6	0.91701		3280.6	0.93871
	3278.68	0.549		3278.68	0.96158		3278.68	0.91704		3278.68	0.93877
	3276.75	0.54973		3276.75	0.96153		3276.75	0.91705		3276.75	0.93882
	3274.82	0.55035		3274.82	0.96146		3274.82	0.91702		3274.82	0.93887
	3272.89	0.55085		3272.89	0.96138		3272.89	0.91698		3272.89	0.93891
	3270.96	0.55124		3270.96	0.96132		3270.96	0.91699		3270.96	0.93889
	3269.03	0.55154		3269.03	0.96128		3269.03	0.91702		3269.03	0.93882
	3267.1	0.55179		3267.1	0.96126		3267.1	0.91707		3267.1	0.93872
	3265.17	0.552		3265.17	0.96124		3265.17	0.91716		3265.17	0.9386
	3263.25	0.55221		3263.25	0.96123		3263.25	0.91725		3263.25	0.93846
	3261.32	0.55244		3261.32	0.96125		3261.32	0.91732		3261.32	0.93832
	3259.39	0.55271		3259.39	0.96128		3259.39	0.91738		3259.39	0.9382
	3257.46	0.55302		3257.46	0.96132		3257.46	0.91748		3257.46	0.93812
	3255.53	0.55336		3255.53	0.96137		3255.53	0.9176		3255.53	0.93809
	3253.6	0.55372		3253.6	0.9614		3253.6	0.91771		3253.6	0.93811
	3251.67	0.55411		3251.67	0.96144		3251.67	0.91778		3251.67	0.93819
	3249.75	0.55447		3249.75	0.96151		3249.75	0.91785		3249.75	0.93833
	3247.82	0.55481		3247.82	0.96159		3247.82	0.91792		3247.82	0.93849
	3245.89	0.55509		3245.89	0.96168		3245.89	0.91799		3245.89	0.93864
	3243.96	0.55531		3243.96	0.96176		3243.96	0.918		3243.96	0.93882
	3242.03	0.55548		3242.03	0.96181		3242.03	0.918		3242.03	0.93904
	3240.1	0.55561		3240.1	0.96187		3240.1	0.91802		3240.1	0.93923
	3238.17	0.5557		3238.17	0.96196		3238.17	0.91802		3238.17	0.93939
	3236.25	0.55574		3236.25	0.96208		3236.25	0.91796		3236.25	0.93954
	3234.32	0.55574		3234.32	0.96222		3234.32	0.91787		3234.32	0.93968
	3232.39	0.5557		3232.39	0.96236		3232.39	0.91778		3232.39	0.93978
	3230.46	0.55562		3230.46	0.96245		3230.46	0.91766		3230.46	0.93983
	3228.53	0.55549		3228.53	0.96254		3228.53	0.91754		3228.53	0.93985
	3226.6	0.55531		3226.6	0.96265		3226.6	0.91744		3226.6	0.93986
	3224.67	0.55509		3224.67	0.96275		3224.67	0.91733		3224.67	0.93988
	3222.74	0.55486		3222.74	0.96283		3222.74	0.91717		3222.74	0.93989
	3220.82	0.5546		3220.82	0.96289		3220.82	0.91696		3220.82	0.93987
	3218.89	0.55431		3218.89	0.96293		3218.89	0.91675		3218.89	0.93979
	3216.96	0.554		3216.96	0.96296		3216.96	0.91652		3216.96	0.93967
	3215.03	0.55369		3215.03	0.96296		3215.03	0.91627		3215.03	0.93954
	3213.1	0.55337		3213.1	0.96293		3213.1	0.91596		3213.1	0.93935
	3211.17	0.55302		3211.17	0.96287		3211.17	0.91561		3211.17	0.93913
	3209.24	0.55268		3209.24	0.96278		3209.24	0.91525		3209.24	0.93891
	3207.32	0.55231		3207.32	0.96266		3207.32	0.91489		3207.32	0.9387
	3205.39	0.55194		3205.39	0.96253		3205.39	0.91454		3205.39	0.93847
	3203.46	0.55159		3203.46	0.96242		3203.46	0.91421		3203.46	0.93825
	3201.53	0.55128		3201.53	0.96233		3201.53	0.91391		3201.53	0.9381
	3199.6	0.551		3199.6	0.96227		3199.6	0.91366		3199.6	0.93802
	3197.67	0.55075		3197.67	0.96223		3197.67	0.9135		3197.67	0.93802
	3195.74	0.55053		3195.74	0.96217		3195.74	0.91337		3195.74	0.93806
	3193.82	0.55037		3193.82	0.96213		3193.82	0.91327		3193.82	0.93814
	3191.89	0.55033		3191.89	0.96212		3191.89	0.91324		3191.89	0.93825
	3189.96	0.55041		3189.96	0.96215		3189.96	0.9133		3189.96	0.93837
	3188.03	0.55062		3188.03	0.9622		3188.03	0.91343		3188.03	0.93849
	3186.1	0.5509		3186.1	0.96225		3186.1	0.9136		3186.1	0.93859
	3184.17	0.55123		3184.17	0.96228		3184.17	0.91383		3184.17	0.93868
	3182.24	0.55156		3182.24	0.96232		3182.24	0.91414		3182.24	0.93877
	3180.31	0.55187		3180.31	0.9624		3180.31	0.91455		3180.31	0.93887
	3178.39	0.55209		3178.39	0.9625		3178.39	0.91499		3178.39	0.93897
	3176.46	0.55218		3176.46	0.96257		3176.46	0.91539		3176.46	0.93905
	3174.53	0.55211		3174.53	0.9626		3174.53	0.91577		3174.53	0.9391
	3172.6	0.55189		3172.6	0.96264		3172.6	0.91619		3172.6	0.93915
	3170.67	0.55157		3170.67	0.96269		3170.67	0.9166		3170.67	0.93921
	3168.74	0.55118		3168.74	0.96274		3168.74	0.91695		3168.74	0.93929
	3166.81	0.55072		3166.81	0.96275		3166.81	0.91727		3166.81	0.93936
	3164.89	0.55025		3164.89	0.96275		3164.89	0.91756		3164.89	0.93939
	3162.96	0.54978		3162.96	0.96275		3162.96	0.91783		3162.96	0.93938
	3161.03	0.54934		3161.03	0.96274		3161.03	0.91808		3161.03	0.93936
	3159.1	0.54896		3159.1	0.9627		3159.1	0.91834		3159.1	0.93934
	3157.17	0.54865		3157.17	0.96269		3157.17	0.91859		3157.17	0.93933
	3155.24	0.5484		3155.24	0.96269		3155.24	0.9188		3155.24	0.93931
	3153.31	0.54819		3153.31	0.96269		3153.31	0.91898		3153.31	0.93927
	3151.39	0.54801		3151.39	0.96268		3151.39	0.91912		3151.39	0.93923
	3149.46	0.54786		3149.46	0.9627		3149.46	0.91926		3149.46	0.93921
	3147.53	0.54774		3147.53	0.96272		3147.53	0.91938		3147.53	0.93919
	3145.6	0.54762		3145.6	0.96272		3145.6	0.91949		3145.6	0.93913
	3143.67	0.54749		3143.67	0.96268		3143.67	0.91959		3143.67	0.93902
	3141.74	0.54736		3141.74	0.9626		3141.74	0.91969		3141.74	0.93881
	3139.81	0.54722		3139.81	0.96251		3139.81	0.91979		3139.81	0.93849
	3137.89	0.54706		3137.89	0.96242		3137.89	0.91988		3137.89	0.93807
	3135.96	0.54684		3135.96	0.9623		3135.96	0.91994		3135.96	0.93754
	3134.03	0.54653		3134.03	0.96215		3134.03	0.91997		3134.03	0.93696
	3132.1	0.54611		3132.1	0.96194		3132.1	0.91997		3132.1	0.93638
	3130.17	0.54559		3130.17	0.96168		3130.17	0.91995		3130.17	0.93589
	3128.24	0.54503		3128.24	0.96141		3128.24	0.91991		3128.24	0.93554
	3126.31	0.54451		3126.31	0.96112		3126.31	0.91986		3126.31	0.93536
	3124.38	0.54412		3124.38	0.96084		3124.38	0.91979		3124.38	0.93537
	3122.46	0.54395		3122.46	0.9606		3122.46	0.91972		3122.46	0.93554
	3120.53	0.54402		3120.53	0.96045		3120.53	0.91965		3120.53	0.93579
	3118.6	0.54432		3118.6	0.96038		3118.6	0.91961		3118.6	0.93608
	3116.67	0.54478		3116.67	0.96039		3116.67	0.91957		3116.67	0.93643
	3114.74	0.54533		3114.74	0.96044		3114.74	0.91952		3114.74	0.93681
	3112.81	0.54591		3112.81	0.96052		3112.81	0.91945		3112.81	0.93718
	3110.88	0.54646		3110.88	0.96061		3110.88	0.91941		3110.88	0.93751
	3108.96	0.54696		3108.96	0.9607		3108.96	0.91938		3108.96	0.93778
	3107.03	0.54741		3107.03	0.96075		3107.03	0.91932		3107.03	0.93799
	3105.1	0.54781		3105.1	0.96078		3105.1	0.91921		3105.1	0.93813
	3103.17	0.54818		3103.17	0.96078		3103.17	0.91909		3103.17	0.93819
	3101.24	0.5485		3101.24	0.96075		3101.24	0.91897		3101.24	0.93815
	3099.31	0.54876		3099.31	0.96066		3099.31	0.91882		3099.31	0.93797
	3097.38	0.54892		3097.38	0.9605		3097.38	0.91861		3097.38	0.93762
	3095.46	0.54892		3095.46	0.96025		3095.46	0.91835		3095.46	0.93709
	3093.53	0.54873		3093.53	0.95989		3093.53	0.91805		3093.53	0.93636
	3091.6	0.54827		3091.6	0.95945		3091.6	0.91772		3091.6	0.93546
	3089.67	0.54745		3089.67	0.95894		3089.67	0.91733		3089.67	0.93441
	3087.74	0.54619		3087.74	0.95833		3087.74	0.91686		3087.74	0.93328
	3085.81	0.5445		3085.81	0.95763		3085.81	0.91632		3085.81	0.93218
	3083.88	0.54253		3083.88	0.9569		3083.88	0.91572		3083.88	0.9312
	3081.95	0.54057		3081.95	0.95616		3081.95	0.91507		3081.95	0.93042
	3080.03	0.53897		3080.03	0.95545		3080.03	0.91439		3080.03	0.92986
	3078.1	0.53797		3078.1	0.95483		3078.1	0.91373		3078.1	0.92955
	3076.17	0.53762		3076.17	0.95428		3076.17	0.91311		3076.17	0.92944
	3074.24	0.53773		3074.24	0.95377		3074.24	0.91247		3074.24	0.92941
	3072.31	0.538		3072.31	0.95327		3072.31	0.91179		3072.31	0.92935
	3070.38	0.53815		3070.38	0.95274		3070.38	0.91105		3070.38	0.92917
	3068.45	0.53802		3068.45	0.95215		3068.45	0.9102		3068.45	0.92876
	3066.53	0.53755		3066.53	0.95151		3066.53	0.90922		3066.53	0.92804
	3064.6	0.5368		3064.6	0.95084		3064.6	0.9081		3064.6	0.92701
	3062.67	0.53585		3062.67	0.95021		3062.67	0.90689		3062.67	0.92573
	3060.74	0.53471		3060.74	0.94968		3060.74	0.90564		3060.74	0.92428
	3058.81	0.53337		3058.81	0.94929		3058.81	0.90439		3058.81	0.92274
	3056.88	0.53177		3056.88	0.94897		3056.88	0.90313		3056.88	0.92115
	3054.95	0.52985		3054.95	0.9486		3054.95	0.90183		3054.95	0.91956
	3053.03	0.52764		3053.03	0.94813		3053.03	0.90051		3053.03	0.91804
	3051.1	0.52523		3051.1	0.94754		3051.1	0.89916		3051.1	0.91659
	3049.17	0.52281		3049.17	0.94687		3049.17	0.89776		3049.17	0.91522
	3047.24	0.52054		3047.24	0.94614		3047.24	0.89637		3047.24	0.91393
	3045.31	0.5185		3045.31	0.9454		3045.31	0.89501		3045.31	0.91265
	3043.38	0.51662		3043.38	0.94462		3043.38	0.89367		3043.38	0.91127
	3041.45	0.51474		3041.45	0.94375		3041.45	0.89233		3041.45	0.90969
	3039.52	0.51273		3039.52	0.9427		3039.52	0.89093		3039.52	0.90774
	3037.6	0.51074		3037.6	0.94147		3037.6	0.88949		3037.6	0.90521
	3035.67	0.50938		3035.67	0.94015		3035.67	0.88805		3035.67	0.90191
	3033.74	0.50954		3033.74	0.93898		3033.74	0.8867		3033.74	0.89783
	3031.81	0.51195		3031.81	0.93825		3031.81	0.88551		3031.81	0.89328
	3029.88	0.51664		3029.88	0.93821		3029.88	0.88451		3029.88	0.8889
	3027.95	0.52283		3027.95	0.93895		3027.95	0.88369		3027.95	0.88556
	3026.02	0.52927		3026.02	0.94031		3026.02	0.88302		3026.02	0.88405
	3024.1	0.53488		3024.1	0.94196		3024.1	0.88239		3024.1	0.88474
	3022.17	0.53912		3022.17	0.94362		3022.17	0.88171		3022.17	0.88745
	3020.24	0.5419		3020.24	0.94512		3020.24	0.88089		3020.24	0.89142
	3018.31	0.54332		3018.31	0.94639		3018.31	0.87984		3018.31	0.89572
	3016.38	0.54347		3016.38	0.94746		3016.38	0.87844		3016.38	0.89956
	3014.45	0.5424		3014.45	0.94836		3014.45	0.87657		3014.45	0.90239
	3012.52	0.54014		3012.52	0.94909		3012.52	0.87416		3012.52	0.90387
	3010.6	0.53672		3010.6	0.94968		3010.6	0.87106		3010.6	0.9039
	3008.67	0.53231		3008.67	0.95016		3008.67	0.86717		3008.67	0.90258
	3006.74	0.5273		3006.74	0.95055		3006.74	0.86236		3006.74	0.90015
	3004.81	0.52228		3004.81	0.95081		3004.81	0.85646		3004.81	0.89698
	3002.88	0.51795		3002.88	0.95096		3002.88	0.8491		3002.88	0.89362
	3000.95	0.515		3000.95	0.951		3000.95	0.83956		3000.95	0.89065
	2999.02	0.51379		2999.02	0.95096		2999.02	0.82664		2999.02	0.88859
	2997.09	0.51427		2997.09	0.95083		2997.09	0.80903		2997.09	0.88764
	2995.17	0.51602		2995.17	0.95064		2995.17	0.78707		2995.17	0.88776
	2993.24	0.51841		2993.24	0.95041		2993.24	0.76438		2993.24	0.88867
	2991.31	0.52076		2991.31	0.95014		2991.31	0.74708		2991.31	0.89005
	2989.38	0.52241		2989.38	0.94986		2989.38	0.74086		2989.38	0.89161
	2987.45	0.52278		2987.45	0.94959		2987.45	0.74645		2987.45	0.89299
	2985.52	0.52134		2985.52	0.94934		2985.52	0.75727		2985.52	0.89369
	2983.59	0.51767		2983.59	0.94911		2983.59	0.76413		2983.59	0.89321
	2981.67	0.5114		2981.67	0.94885		2981.67	0.7622		2981.67	0.89112
	2979.74	0.50225		2979.74	0.94857		2979.74	0.75136		2979.74	0.88703
	2977.81	0.49008		2977.81	0.94827		2977.81	0.73245		2977.81	0.88068
	2975.88	0.47506		2975.88	0.94796		2975.88	0.70575		2975.88	0.87193
	2973.95	0.45778		2973.95	0.94761		2973.95	0.6726		2973.95	0.86084
	2972.02	0.43928		2972.02	0.94719		2972.02	0.63681		2972.02	0.84775
	2970.09	0.42082		2970.09	0.94668		2970.09	0.60222		2970.09	0.83322
	2968.17	0.40355		2968.17	0.94613		2968.17	0.56882		2968.17	0.81791
	2966.24	0.38821		2966.24	0.94558		2966.24	0.53468		2966.24	0.8025
	2964.31	0.37538		2964.31	0.94505		2964.31	0.50126		2964.31	0.78768
	2962.38	0.36587		2962.38	0.94456		2962.38	0.47312		2962.38	0.77411
	2960.45	0.36065		2960.45	0.94413		2960.45	0.45457		2960.45	0.76251
	2958.52	0.36015		2958.52	0.94374		2958.52	0.44987		2958.52	0.75362
	2956.59	0.36359		2956.59	0.9433		2956.59	0.46198		2956.59	0.74792
	2954.66	0.36928		2954.66	0.94274		2954.66	0.4885		2954.66	0.7451
	2952.74	0.37574		2952.74	0.94208		2952.74	0.52024		2952.74	0.74406
	2950.81	0.38245		2950.81	0.94136		2950.81	0.54523		2950.81	0.74366
	2948.88	0.38977		2948.88	0.94068		2948.88	0.55605		2948.88	0.74346
	2946.95	0.39824		2946.95	0.94004		2946.95	0.55523		2946.95	0.74382
	2945.02	0.40803		2945.02	0.93941		2945.02	0.5539		2945.02	0.74548
	2943.09	0.4187		2943.09	0.93872		2943.09	0.56175		2943.09	0.74881
	2941.16	0.42939		2941.16	0.93792		2941.16	0.57733		2941.16	0.75345
	2939.24	0.43919		2939.24	0.93702		2939.24	0.59167		2939.24	0.75863
	2937.31	0.44742		2937.31	0.93603		2937.31	0.59954		2937.31	0.7637
	2935.38	0.45387		2935.38	0.93495		2935.38	0.60277		2935.38	0.76832
	2933.45	0.45869		2933.45	0.93383		2933.45	0.60545		2933.45	0.77233
	2931.52	0.46214		2931.52	0.93277		2931.52	0.61008		2931.52	0.77564
	2929.59	0.46443		2929.59	0.93182		2929.59	0.61663		2929.59	0.77818
	2927.66	0.46558		2927.66	0.93102		2927.66	0.62318		2927.66	0.77992
	2925.74	0.46548		2925.74	0.93041		2925.74	0.62736		2925.74	0.78081
	2923.81	0.46405		2923.81	0.93001		2923.81	0.62803		2923.81	0.78081
	2921.88	0.46138		2921.88	0.92983		2921.88	0.62631		2921.88	0.77993
	2919.95	0.45794		2919.95	0.92988		2919.95	0.6254		2919.95	0.77828
	2918.02	0.45452		2918.02	0.93016		2918.02	0.62863		2918.02	0.7762
	2916.09	0.45202		2916.09	0.93068		2916.09	0.63699		2916.09	0.77406
	2914.16	0.45117		2914.16	0.93137		2914.16	0.64866		2914.16	0.77223
	2912.24	0.45225		2912.24	0.93205		2912.24	0.66079		2912.24	0.77096
	2910.31	0.45505		2910.31	0.93261		2910.31	0.67114		2910.31	0.77041
	2908.38	0.45905		2908.38	0.93301		2908.38	0.67865		2908.38	0.77065
	2906.45	0.46368		2906.45	0.93329		2906.45	0.68331		2906.45	0.77158
	2904.52	0.46851		2904.52	0.9335		2904.52	0.68599		2904.52	0.77306
	2902.59	0.47327		2902.59	0.93363		2902.59	0.68796		2902.59	0.7749
	2900.66	0.47783		2900.66	0.9337		2900.66	0.69044		2900.66	0.777
	2898.73	0.4821		2898.73	0.93373		2898.73	0.69415		2898.73	0.77925
	2896.81	0.48596		2896.81	0.93374		2896.81	0.69922		2896.81	0.78154
	2894.88	0.48928		2894.88	0.93375		2894.88	0.70515		2894.88	0.78368
	2892.95	0.4919		2892.95	0.93377		2892.95	0.71088		2892.95	0.78546
	2891.02	0.49373		2891.02	0.93379		2891.02	0.7149		2891.02	0.78665
	2889.09	0.49473		2889.09	0.93383		2889.09	0.71551		2889.09	0.78713
	2887.16	0.49492		2887.16	0.9339		2887.16	0.71101		2887.16	0.78682
	2885.23	0.49427		2885.23	0.93402		2885.23	0.69992		2885.23	0.78574
	2883.31	0.49271		2883.31	0.93418		2883.31	0.6815		2883.31	0.78397
	2881.38	0.49007		2881.38	0.93438		2881.38	0.65688		2881.38	0.78164
	2879.45	0.48619		2879.45	0.9346		2879.45	0.6295		2879.45	0.77885
	2877.52	0.48108		2877.52	0.93484		2877.52	0.60386		2877.52	0.7757
	2875.59	0.47517		2875.59	0.93506		2875.59	0.58477		2875.59	0.77234
	2873.66	0.46928		2873.66	0.93523		2873.66	0.57739		2873.66	0.76903
	2871.73	0.46434		2871.73	0.93532		2871.73	0.58433		2871.73	0.76602
	2869.81	0.46117		2869.81	0.93531		2869.81	0.60256		2869.81	0.76345
	2867.88	0.46042		2867.88	0.93522		2867.88	0.62624		2867.88	0.76137
	2865.95	0.46248		2865.95	0.93505		2865.95	0.65106		2865.95	0.75989
	2864.02	0.46715		2864.02	0.9348		2864.02	0.67479		2864.02	0.75928
	2862.09	0.47332		2862.09	0.93446		2862.09	0.69621		2862.09	0.75992
	2860.16	0.47944		2860.16	0.93402		2860.16	0.71488		2860.16	0.76189
	2858.23	0.4844		2858.23	0.93345		2858.23	0.73092		2858.23	0.76477
	2856.3	0.48782		2856.3	0.9328		2856.3	0.74455		2856.3	0.76783
	2854.38	0.48984		2854.38	0.93216		2854.38	0.75606		2854.38	0.77052
	2852.45	0.49078		2852.45	0.93167		2852.45	0.76575		2852.45	0.77276
	2850.52	0.49102		2850.52	0.93145		2850.52	0.77396		2850.52	0.77482
	2848.59	0.49101		2848.59	0.93154		2848.59	0.78096		2848.59	0.77699
	2846.66	0.49124		2846.66	0.93189		2846.66	0.78698		2846.66	0.77937
	2844.73	0.49213		2844.73	0.93239		2844.73	0.79222		2844.73	0.78189
	2842.8	0.49402		2842.8	0.93299		2842.8	0.7969		2842.8	0.78439
	2840.88	0.49697		2840.88	0.93368		2840.88	0.8012		2840.88	0.78684
	2838.95	0.50087		2838.95	0.93446		2838.95	0.8052		2838.95	0.78927
	2837.02	0.50546		2837.02	0.93536		2837.02	0.80894		2837.02	0.79178
	2835.09	0.5105		2835.09	0.93637		2835.09	0.81243		2835.09	0.79448
	2833.16	0.5158		2833.16	0.93744		2833.16	0.8157		2833.16	0.79744
	2831.23	0.52119		2831.23	0.93851		2831.23	0.8188		2831.23	0.80063
	2829.3	0.52643		2829.3	0.93952		2829.3	0.82183		2829.3	0.80393
	2827.38	0.53125		2827.38	0.94043		2827.38	0.82491		2827.38	0.80719
	2825.45	0.5354		2825.45	0.94123		2825.45	0.82811		2825.45	0.8103
	2823.52	0.53875		2823.52	0.94191		2823.52	0.83142		2823.52	0.81316
	2821.59	0.54139		2821.59	0.94249		2821.59	0.83473		2821.59	0.81572
	2819.66	0.54367		2819.66	0.94297		2819.66	0.83787		2819.66	0.81795
	2817.73	0.54604		2817.73	0.94336		2817.73	0.84072		2817.73	0.81989
	2815.8	0.54888		2815.8	0.94369		2815.8	0.84324		2815.8	0.82159
	2813.87	0.55227		2813.87	0.94397		2813.87	0.84544		2813.87	0.82309
	2811.95	0.55607		2811.95	0.94419		2811.95	0.84734		2811.95	0.82443
	2810.02	0.56		2810.02	0.94438		2810.02	0.84899		2810.02	0.82564
	2808.09	0.56379		2808.09	0.94456		2808.09	0.85042		2808.09	0.82676
	2806.16	0.56725		2806.16	0.94474		2806.16	0.85163		2806.16	0.82777
	2804.23	0.57031		2804.23	0.94492		2804.23	0.8526		2804.23	0.8287
	2802.3	0.57293		2802.3	0.94508		2802.3	0.85328		2802.3	0.82955
	2800.37	0.5751		2800.37	0.94526		2800.37	0.85364		2800.37	0.83032
	2798.45	0.57685		2798.45	0.94544		2798.45	0.85375		2798.45	0.83105
	2796.52	0.57825		2796.52	0.9456		2796.52	0.85378		2796.52	0.83177
	2794.59	0.5794		2794.59	0.94573		2794.59	0.85401		2794.59	0.83248
	2792.66	0.58038		2792.66	0.94581		2792.66	0.8547		2792.66	0.83314
	2790.73	0.58131		2790.73	0.94584		2790.73	0.85594		2790.73	0.83376
	2788.8	0.58227		2788.8	0.94585		2788.8	0.8576		2788.8	0.83432
	2786.87	0.58326		2786.87	0.94585		2786.87	0.85944		2786.87	0.8348
	2784.95	0.58425		2784.95	0.94583		2784.95	0.86125		2784.95	0.83517
	2783.02	0.5852		2783.02	0.94578		2783.02	0.86287		2783.02	0.83542
	2781.09	0.58614		2781.09	0.94572		2781.09	0.86425		2781.09	0.83555
	2779.16	0.58709		2779.16	0.94566		2779.16	0.86543		2779.16	0.83554
	2777.23	0.58805		2777.23	0.94564		2777.23	0.86645		2777.23	0.83541
	2775.3	0.58898		2775.3	0.94562		2775.3	0.86738		2775.3	0.83526
	2773.37	0.58983		2773.37	0.94563		2773.37	0.86822		2773.37	0.83522
	2771.44	0.5906		2771.44	0.94567		2771.44	0.86896		2771.44	0.83536
	2769.52	0.59126		2769.52	0.94572		2769.52	0.86959		2769.52	0.83569
	2767.59	0.59181		2767.59	0.94575		2767.59	0.87016		2767.59	0.83612
	2765.66	0.59221		2765.66	0.94578		2765.66	0.87072		2765.66	0.8365
	2763.73	0.59241		2763.73	0.94583		2763.73	0.87124		2763.73	0.83678
	2761.8	0.59236		2761.8	0.9459		2761.8	0.8717		2761.8	0.83695
	2759.87	0.592		2759.87	0.94597		2759.87	0.87208		2759.87	0.83703
	2757.94	0.5913		2757.94	0.94604		2757.94	0.87239		2757.94	0.83703
	2756.02	0.59025		2756.02	0.94612		2756.02	0.87265		2756.02	0.83701
	2754.09	0.5889		2754.09	0.94621		2754.09	0.87288		2754.09	0.83702
	2752.16	0.5873		2752.16	0.94633		2752.16	0.87303		2752.16	0.83711
	2750.23	0.58557		2750.23	0.94646		2750.23	0.87308		2750.23	0.83727
	2748.3	0.58389		2748.3	0.94658		2748.3	0.87297		2748.3	0.83744
	2746.37	0.58249		2746.37	0.9467		2746.37	0.87269		2746.37	0.83756
	2744.44	0.58158		2744.44	0.94682		2744.44	0.87221		2744.44	0.83763
	2742.52	0.58121		2742.52	0.94693		2742.52	0.87153		2742.52	0.83771
	2740.59	0.58127		2740.59	0.94705		2740.59	0.87065		2740.59	0.83794
	2738.66	0.58161		2738.66	0.94719		2738.66	0.86962		2738.66	0.8384
	2736.73	0.58214		2736.73	0.94737		2736.73	0.86854		2736.73	0.83907
	2734.8	0.58286		2734.8	0.94757		2734.8	0.86761		2734.8	0.83984
	2732.87	0.58383		2732.87	0.94778		2732.87	0.86719		2732.87	0.84059
	2730.94	0.58507		2730.94	0.94799		2730.94	0.86752		2730.94	0.84125
	2729.01	0.58657		2729.01	0.9482		2729.01	0.86847		2729.01	0.8418
	2727.09	0.58829		2727.09	0.94842		2727.09	0.86957		2727.09	0.84224
	2725.16	0.59013		2725.16	0.94861		2725.16	0.87042		2725.16	0.84259
	2723.23	0.59198		2723.23	0.94877		2723.23	0.87093		2723.23	0.84284
	2721.3	0.59376		2721.3	0.9489		2721.3	0.87123		2721.3	0.84296
	2719.37	0.59542		2719.37	0.949		2719.37	0.8715		2719.37	0.84294
	2717.44	0.59699		2717.44	0.94905		2717.44	0.87194		2717.44	0.84279
	2715.51	0.59851		2715.51	0.94906		2715.51	0.87267		2715.51	0.84254
	2713.59	0.60004		2713.59	0.94902		2713.59	0.87371		2713.59	0.84226
	2711.66	0.60158		2711.66	0.94895		2711.66	0.87499		2711.66	0.84203
	2709.73	0.60318		2709.73	0.94885		2709.73	0.87636		2709.73	0.8419
	2707.8	0.60481		2707.8	0.94872		2707.8	0.87769		2707.8	0.84191
	2705.87	0.60644		2705.87	0.94857		2705.87	0.87889		2705.87	0.84206
	2703.94	0.60799		2703.94	0.94842		2703.94	0.87995		2703.94	0.84235
	2702.01	0.60941		2702.01	0.94828		2702.01	0.88083		2702.01	0.84275
	2700.09	0.61068		2700.09	0.94816		2700.09	0.88154		2700.09	0.8432
	2698.16	0.61182		2698.16	0.94808		2698.16	0.88206		2698.16	0.84361
	2696.23	0.61288		2696.23	0.94803		2696.23	0.88246		2696.23	0.8439
	2694.3	0.61386		2694.3	0.948		2694.3	0.88278		2694.3	0.84406
	2692.37	0.61476		2692.37	0.94802		2692.37	0.88306		2692.37	0.84414
	2690.44	0.61557		2690.44	0.94811		2690.44	0.88332		2690.44	0.84414
	2688.51	0.61626		2688.51	0.94827		2688.51	0.88359		2688.51	0.84408
	2686.59	0.61685		2686.59	0.94844		2686.59	0.88386		2686.59	0.84403
	2684.66	0.61733		2684.66	0.94862		2684.66	0.88408		2684.66	0.84403
	2682.73	0.61773		2682.73	0.94879		2682.73	0.88424		2682.73	0.8441
	2680.8	0.61807		2680.8	0.94895		2680.8	0.88435		2680.8	0.84422
	2678.87	0.61839		2678.87	0.94909		2678.87	0.88443		2678.87	0.84441
	2676.94	0.61871		2676.94	0.94917		2676.94	0.88445		2676.94	0.84462
	2675.01	0.61906		2675.01	0.94917		2675.01	0.88447		2675.01	0.8448
	2673.08	0.61946		2673.08	0.94911		2673.08	0.88452		2673.08	0.84491
	2671.16	0.61992		2671.16	0.94898		2671.16	0.88462		2671.16	0.84494
	2669.23	0.62041		2669.23	0.94878		2669.23	0.88477		2669.23	0.84489
	2667.3	0.62093		2667.3	0.94852		2667.3	0.88495		2667.3	0.84476
	2665.37	0.62145		2665.37	0.94821		2665.37	0.88519		2665.37	0.84458
	2663.44	0.62199		2663.44	0.94789		2663.44	0.88551		2663.44	0.84437
	2661.51	0.62253		2661.51	0.94759		2661.51	0.8859		2661.51	0.84416
	2659.58	0.62306		2659.58	0.94733		2659.58	0.88635		2659.58	0.84397
	2657.66	0.62358		2657.66	0.94709		2657.66	0.88681		2657.66	0.84383
	2655.73	0.62409		2655.73	0.94687		2655.73	0.88722		2655.73	0.84374
	2653.8	0.62458		2653.8	0.94668		2653.8	0.88753		2653.8	0.84374
	2651.87	0.62507		2651.87	0.94654		2651.87	0.88772		2651.87	0.84381
	2649.94	0.62553		2649.94	0.94645		2649.94	0.88777		2649.94	0.84394
	2648.01	0.62596		2648.01	0.9464		2648.01	0.88773		2648.01	0.84415
	2646.08	0.62634		2646.08	0.9464		2646.08	0.88764		2646.08	0.8444
	2644.16	0.62663		2644.16	0.94645		2644.16	0.8875		2644.16	0.84463
	2642.23	0.62684		2642.23	0.94654		2642.23	0.88736		2642.23	0.84482
	2640.3	0.62696		2640.3	0.94667		2640.3	0.8873		2640.3	0.84495
	2638.37	0.627		2638.37	0.94683		2638.37	0.88734		2638.37	0.84499
	2636.44	0.62696		2636.44	0.947		2636.44	0.88748		2636.44	0.84493
	2634.51	0.62684		2634.51	0.94716		2634.51	0.88771		2634.51	0.84478
	2632.58	0.62668		2632.58	0.9473		2632.58	0.888		2632.58	0.84457
	2630.65	0.62653		2630.65	0.94744		2630.65	0.8883		2630.65	0.84433
	2628.73	0.62643		2628.73	0.94754		2628.73	0.88856		2628.73	0.84409
	2626.8	0.62645		2626.8	0.94761		2626.8	0.88879		2626.8	0.84389
	2624.87	0.62659		2624.87	0.94764		2624.87	0.88901		2624.87	0.84374
	2622.94	0.62686		2622.94	0.94763		2622.94	0.88927		2622.94	0.84361
	2621.01	0.62722		2621.01	0.94758		2621.01	0.88956		2621.01	0.84349
	2619.08	0.62764		2619.08	0.9475		2619.08	0.88986		2619.08	0.84339
	2617.15	0.62807		2617.15	0.94739		2617.15	0.89015		2617.15	0.8433
	2615.23	0.62847		2615.23	0.94726		2615.23	0.89045		2615.23	0.8432
	2613.3	0.62885		2613.3	0.94715		2613.3	0.89075		2613.3	0.84309
	2611.37	0.6292		2611.37	0.94706		2611.37	0.89105		2611.37	0.84297
	2609.44	0.62955		2609.44	0.94698		2609.44	0.89131		2609.44	0.84282
	2607.51	0.62988		2607.51	0.94691		2607.51	0.89151		2607.51	0.84266
	2605.58	0.63019		2605.58	0.94687		2605.58	0.89162		2605.58	0.84251
	2603.65	0.63047		2603.65	0.94687		2603.65	0.89165		2603.65	0.84237
	2601.73	0.63075		2601.73	0.94691		2601.73	0.8916		2601.73	0.84225
	2599.8	0.63102		2599.8	0.94699		2599.8	0.89148		2599.8	0.84216
	2597.87	0.63126		2597.87	0.94709		2597.87	0.89131		2597.87	0.84211
	2595.94	0.63145		2595.94	0.94719		2595.94	0.89111		2595.94	0.84208
	2594.01	0.63156		2594.01	0.9473		2594.01	0.89095		2594.01	0.84206
	2592.08	0.63161		2592.08	0.94742		2592.08	0.89088		2592.08	0.84207
	2590.15	0.63159		2590.15	0.94755		2590.15	0.89091		2590.15	0.8421
	2588.22	0.63154		2588.22	0.94766		2588.22	0.89107		2588.22	0.84214
	2586.3	0.63149		2586.3	0.94773		2586.3	0.89132		2586.3	0.84221
	2584.37	0.63151		2584.37	0.94779		2584.37	0.89162		2584.37	0.84229
	2582.44	0.6317		2582.44	0.94782		2582.44	0.89196		2582.44	0.84239
	2580.51	0.63211		2580.51	0.94783		2580.51	0.8923		2580.51	0.84247
	2578.58	0.63274		2578.58	0.94781		2578.58	0.89258		2578.58	0.84255
	2576.65	0.63355		2576.65	0.94778		2576.65	0.89274		2576.65	0.84265
	2574.72	0.63442		2574.72	0.94775		2574.72	0.8928		2574.72	0.84278
	2572.8	0.63524		2572.8	0.9477		2572.8	0.89278		2572.8	0.84291
	2570.87	0.6359		2570.87	0.94765		2570.87	0.89271		2570.87	0.84302
	2568.94	0.63633		2568.94	0.94759		2568.94	0.89264		2568.94	0.84311
	2567.01	0.63649		2567.01	0.94755		2567.01	0.8926		2567.01	0.84315
	2565.08	0.63645		2565.08	0.94753		2565.08	0.89264		2565.08	0.84312
	2563.15	0.63628		2563.15	0.94754		2563.15	0.8928		2563.15	0.84302
	2561.22	0.6361		2561.22	0.94758		2561.22	0.89306		2561.22	0.84284
	2559.3	0.63599		2559.3	0.94764		2559.3	0.89339		2559.3	0.84265
	2557.37	0.63599		2557.37	0.94772		2557.37	0.89373		2557.37	0.8425
	2555.44	0.63608		2555.44	0.94785		2555.44	0.89405		2555.44	0.84242
	2553.51	0.63625		2553.51	0.94802		2553.51	0.89436		2553.51	0.84244
	2551.58	0.63646		2551.58	0.9482		2551.58	0.89463		2551.58	0.84253
	2549.65	0.63672		2549.65	0.9484		2549.65	0.89486		2549.65	0.84264
	2547.72	0.63702		2547.72	0.94862		2547.72	0.89504		2547.72	0.84278
	2545.79	0.63739		2545.79	0.94887		2545.79	0.89514		2545.79	0.84293
	2543.87	0.63782		2543.87	0.94914		2543.87	0.8952		2543.87	0.84306
	2541.94	0.63832		2541.94	0.9494		2541.94	0.89532		2541.94	0.84318
	2540.01	0.63891		2540.01	0.94965		2540.01	0.89554		2540.01	0.84332
	2538.08	0.63957		2538.08	0.94991		2538.08	0.89587		2538.08	0.84348
	2536.15	0.6403		2536.15	0.95015		2536.15	0.89621		2536.15	0.84363
	2534.22	0.64109		2534.22	0.95036		2534.22	0.89652		2534.22	0.84376
	2532.29	0.64193		2532.29	0.95053		2532.29	0.8968		2532.29	0.8439
	2530.37	0.6428		2530.37	0.95066		2530.37	0.89706		2530.37	0.84405
	2528.44	0.64367		2528.44	0.95075		2528.44	0.89732		2528.44	0.84422
	2526.51	0.64453		2526.51	0.95079		2526.51	0.89757		2526.51	0.84442
	2524.58	0.64533		2524.58	0.95078		2524.58	0.8978		2524.58	0.84464
	2522.65	0.64603		2522.65	0.95074		2522.65	0.89801		2522.65	0.84487
	2520.72	0.64664		2520.72	0.95069		2520.72	0.89818		2520.72	0.84512
	2518.79	0.64718		2518.79	0.95063		2518.79	0.89833		2518.79	0.84538
	2516.87	0.64769		2516.87	0.95058		2516.87	0.89849		2516.87	0.84562
	2514.94	0.64819		2514.94	0.95055		2514.94	0.89865		2514.94	0.84588
	2513.01	0.64871		2513.01	0.95056		2513.01	0.89883		2513.01	0.84615
	2511.08	0.64926		2511.08	0.95061		2511.08	0.89899		2511.08	0.84642
	2509.15	0.64982		2509.15	0.95069		2509.15	0.8991		2509.15	0.84668
	2507.22	0.6504		2507.22	0.95081		2507.22	0.89919		2507.22	0.84692
	2505.29	0.65095		2505.29	0.95099		2505.29	0.89926		2505.29	0.84715
	2503.36	0.65147		2503.36	0.95121		2503.36	0.89932		2503.36	0.84737
	2501.44	0.65191		2501.44	0.95145		2501.44	0.89936		2501.44	0.84759
	2499.51	0.65225		2499.51	0.95171		2499.51	0.89938		2499.51	0.84781
	2497.58	0.65248		2497.58	0.95199		2497.58	0.89936		2497.58	0.84803
	2495.65	0.6526		2495.65	0.95226		2495.65	0.89933		2495.65	0.84827
	2493.72	0.65262		2493.72	0.95254		2493.72	0.89932		2493.72	0.84851
	2491.79	0.65261		2491.79	0.9528		2491.79	0.89934		2491.79	0.84876
	2489.86	0.6526		2489.86	0.95305		2489.86	0.89938		2489.86	0.84902
	2487.94	0.65262		2487.94	0.95323		2487.94	0.89943		2487.94	0.8493
	2486.01	0.6527		2486.01	0.95335		2486.01	0.89952		2486.01	0.84959
	2484.08	0.65284		2484.08	0.95343		2484.08	0.89963		2484.08	0.84991
	2482.15	0.65304		2482.15	0.95348		2482.15	0.89975		2482.15	0.85022
	2480.22	0.65327		2480.22	0.95349		2480.22	0.89988		2480.22	0.85052
	2478.29	0.65352		2478.29	0.95345		2478.29	0.9		2478.29	0.85081
	2476.36	0.65377		2476.36	0.95335		2476.36	0.9001		2476.36	0.85109
	2474.44	0.65402		2474.44	0.95323		2474.44	0.9002		2474.44	0.85139
	2472.51	0.65428		2472.51	0.9531		2472.51	0.9003		2472.51	0.8517
	2470.58	0.65454		2470.58	0.953		2470.58	0.90041		2470.58	0.85204
	2468.65	0.6548		2468.65	0.95292		2468.65	0.90047		2468.65	0.8524
	2466.72	0.65507		2466.72	0.95286		2466.72	0.90048		2466.72	0.85278
	2464.79	0.65536		2464.79	0.95287		2464.79	0.90044		2464.79	0.85317
	2462.86	0.6557		2462.86	0.95293		2462.86	0.90036		2462.86	0.85357
	2460.94	0.65608		2460.94	0.95306		2460.94	0.90024		2460.94	0.85396
	2459.01	0.6565		2459.01	0.95326		2459.01	0.9001		2459.01	0.85435
	2457.08	0.65695		2457.08	0.95352		2457.08	0.89996		2457.08	0.85472
	2455.15	0.65742		2455.15	0.95383		2455.15	0.89983		2455.15	0.85505
	2453.22	0.65789		2453.22	0.95417		2453.22	0.89972		2453.22	0.85534
	2451.29	0.65836		2451.29	0.95454		2451.29	0.89964		2451.29	0.85557
	2449.36	0.65884		2449.36	0.95493		2449.36	0.89958		2449.36	0.85574
	2447.43	0.65931		2447.43	0.95529		2447.43	0.8995		2447.43	0.85583
	2445.51	0.65977		2445.51	0.95561		2445.51	0.89939		2445.51	0.85586
	2443.58	0.66019		2443.58	0.95588		2443.58	0.89925		2443.58	0.85585
	2441.65	0.66058		2441.65	0.95608		2441.65	0.89912		2441.65	0.85585
	2439.72	0.66093		2439.72	0.95619		2439.72	0.89903		2439.72	0.85586
	2437.79	0.66125		2437.79	0.95622		2437.79	0.89903		2437.79	0.8559
	2435.86	0.66154		2435.86	0.95617		2435.86	0.89914		2435.86	0.85599
	2433.93	0.66182		2433.93	0.95603		2433.93	0.8993		2433.93	0.85612
	2432.01	0.66209		2432.01	0.9558		2432.01	0.89947		2432.01	0.85629
	2430.08	0.66235		2430.08	0.95551		2430.08	0.89959		2430.08	0.85649
	2428.15	0.66261		2428.15	0.95519		2428.15	0.8997		2428.15	0.85673
	2426.22	0.66289		2426.22	0.95488		2426.22	0.8998		2426.22	0.85697
	2424.29	0.66318		2424.29	0.95461		2424.29	0.89986		2424.29	0.85719
	2422.36	0.66346		2422.36	0.95438		2422.36	0.89987		2422.36	0.85737
	2420.43	0.66372		2420.43	0.95422		2420.43	0.89983		2420.43	0.85748
	2418.51	0.66395		2418.51	0.95413		2418.51	0.89975		2418.51	0.85758
	2416.58	0.66415		2416.58	0.95414		2416.58	0.89963		2416.58	0.85768
	2414.65	0.6643		2414.65	0.95426		2414.65	0.89948		2414.65	0.85782
	2412.72	0.66439		2412.72	0.95446		2412.72	0.89929		2412.72	0.85797
	2410.79	0.66446		2410.79	0.95475		2410.79	0.89907		2410.79	0.85817
	2408.86	0.66453		2408.86	0.95512		2408.86	0.89878		2408.86	0.85842
	2406.93	0.66463		2406.93	0.95556		2406.93	0.89848		2406.93	0.85874
	2405	0.66476		2405	0.95601		2405	0.89823		2405	0.85909
	2403.08	0.6649		2403.08	0.95646		2403.08	0.89808		2403.08	0.85944
	2401.15	0.66506		2401.15	0.95688		2401.15	0.89802		2401.15	0.8598
	2399.22	0.66526		2399.22	0.95725		2399.22	0.89801		2399.22	0.86014
	2397.29	0.66549		2397.29	0.95754		2397.29	0.89799		2397.29	0.86044
	2395.36	0.66574		2395.36	0.95773		2395.36	0.89789		2395.36	0.86071
	2393.43	0.66598		2393.43	0.95779		2393.43	0.89777		2393.43	0.86094
	2391.5	0.66622		2391.5	0.95775		2391.5	0.8977		2391.5	0.86114
	2389.58	0.66648		2389.58	0.95761		2389.58	0.89777		2389.58	0.86132
	2387.65	0.66679		2387.65	0.9574		2387.65	0.89803		2387.65	0.86151
	2385.72	0.66718		2385.72	0.95715		2385.72	0.89846		2385.72	0.86172
	2383.79	0.66769		2383.79	0.9569		2383.79	0.89894		2383.79	0.86195
	2381.86	0.66832		2381.86	0.95669		2381.86	0.8994		2381.86	0.86223
	2379.93	0.66907		2379.93	0.95655		2379.93	0.89983		2379.93	0.86253
	2378	0.66992		2378	0.95649		2378	0.90023		2378	0.86289
	2376.08	0.6708		2376.08	0.95649		2376.08	0.9006		2376.08	0.8633
	2374.15	0.67166		2374.15	0.95656		2374.15	0.90093		2374.15	0.86375
	2372.22	0.67244		2372.22	0.95668		2372.22	0.90122		2372.22	0.8642
	2370.29	0.67312		2370.29	0.95687		2370.29	0.90142		2370.29	0.86464
	2368.36	0.67369		2368.36	0.95714		2368.36	0.90155		2368.36	0.86503
	2366.43	0.67414		2366.43	0.95749		2366.43	0.90162		2366.43	0.86534
	2364.5	0.67448		2364.5	0.9579		2364.5	0.90166		2364.5	0.86558
	2362.57	0.67471		2362.57	0.95836		2362.57	0.90169		2362.57	0.8658
	2360.65	0.67484		2360.65	0.95884		2360.65	0.90173		2360.65	0.86601
	2358.72	0.67488		2358.72	0.95932		2358.72	0.90176		2358.72	0.86621
	2356.79	0.67486		2356.79	0.95978		2356.79	0.90179		2356.79	0.86641
	2354.86	0.67478		2354.86	0.96016		2354.86	0.90185		2354.86	0.86666
	2352.93	0.6746		2352.93	0.96041		2352.93	0.90192		2352.93	0.86694
	2351	0.67439		2351	0.96052		2351	0.90199		2351	0.86725
	2349.07	0.67441		2349.07	0.96057		2349.07	0.90206		2349.07	0.86753
	2347.15	0.67482		2347.15	0.96061		2347.15	0.90212		2347.15	0.86778
	2345.22	0.67539		2345.22	0.96061		2345.22	0.90211		2345.22	0.868
	2343.29	0.67584		2343.29	0.96048		2343.29	0.90202		2343.29	0.86818
	2341.36	0.6761		2341.36	0.96022		2341.36	0.9019		2341.36	0.86829
	2339.43	0.67621		2339.43	0.9599		2339.43	0.90181		2339.43	0.86834
	2337.5	0.67625		2337.5	0.95957		2337.5	0.90183		2337.5	0.86837
	2335.57	0.67629		2335.57	0.95927		2335.57	0.90196		2335.57	0.86839
	2333.65	0.67643		2333.65	0.95902		2333.65	0.90219		2333.65	0.86844
	2331.72	0.67669		2331.72	0.95885		2331.72	0.90249		2331.72	0.86855
	2329.79	0.677		2329.79	0.95876		2329.79	0.9028		2329.79	0.86873
	2327.86	0.6773		2327.86	0.95874		2327.86	0.90306		2327.86	0.869
	2325.93	0.67757		2325.93	0.95881		2325.93	0.90328		2325.93	0.86935
	2324	0.67776		2324	0.95897		2324	0.90346		2324	0.86977
	2322.07	0.67783		2322.07	0.9592		2322.07	0.90361		2322.07	0.87024
	2320.14	0.67781		2320.14	0.95946		2320.14	0.90373		2320.14	0.87073
	2318.22	0.67774		2318.22	0.95975		2318.22	0.9038		2318.22	0.87123
	2316.29	0.67763		2316.29	0.96005		2316.29	0.90386		2316.29	0.87169
	2314.36	0.67746		2314.36	0.96035		2314.36	0.9039		2314.36	0.8721
	2312.43	0.67722		2312.43	0.96062		2312.43	0.90396		2312.43	0.87247
	2310.5	0.67694		2310.5	0.96084		2310.5	0.904		2310.5	0.87279
	2308.57	0.67667		2308.57	0.96099		2308.57	0.90402		2308.57	0.87306
	2306.64	0.67649		2306.64	0.96107		2306.64	0.90399		2306.64	0.87329
	2304.72	0.67644		2304.72	0.96109		2304.72	0.90394		2304.72	0.87351
	2302.79	0.67657		2302.79	0.96104		2302.79	0.90385		2302.79	0.87373
	2300.86	0.67682		2300.86	0.96095		2300.86	0.90371		2300.86	0.87395
	2298.93	0.67716		2298.93	0.96081		2298.93	0.90349		2298.93	0.87418
	2297	0.67752		2297	0.96064		2297	0.90323		2297	0.87443
	2295.07	0.67782		2295.07	0.96046		2295.07	0.90296		2295.07	0.87469
	2293.14	0.67809		2293.14	0.96027		2293.14	0.90271		2293.14	0.87497
	2291.22	0.67838		2291.22	0.9601		2291.22	0.90251		2291.22	0.87529
	2289.29	0.67877		2289.29	0.95996		2289.29	0.90236		2289.29	0.87564
	2287.36	0.67927		2287.36	0.95987		2287.36	0.90229		2287.36	0.87603
	2285.43	0.67987		2285.43	0.95985		2285.43	0.90226		2285.43	0.87644
	2283.5	0.68052		2283.5	0.95991		2283.5	0.90224		2283.5	0.87685
	2281.57	0.68114		2281.57	0.96004		2281.57	0.90221		2281.57	0.87725
	2279.64	0.6817		2279.64	0.96024		2279.64	0.90217		2279.64	0.8776
	2277.71	0.68217		2277.71	0.96049		2277.71	0.9021		2277.71	0.87788
	2275.79	0.68253		2275.79	0.96079		2275.79	0.90205		2275.79	0.8781
	2273.86	0.68278		2273.86	0.96111		2273.86	0.90206		2273.86	0.87828
	2271.93	0.68292		2271.93	0.96144		2271.93	0.90218		2271.93	0.87844
	2270	0.68297		2270	0.96178		2270	0.90239		2270	0.87862
	2268.07	0.68297		2268.07	0.96211		2268.07	0.90261		2268.07	0.87887
	2266.14	0.68298		2266.14	0.96241		2266.14	0.90278		2266.14	0.87918
	2264.21	0.68304		2264.21	0.96266		2264.21	0.90288		2264.21	0.87955
	2262.29	0.68319		2262.29	0.96287		2262.29	0.90291		2262.29	0.87995
	2260.36	0.68343		2260.36	0.96302		2260.36	0.9029		2260.36	0.88037
	2258.43	0.68373		2258.43	0.96308		2258.43	0.90288		2258.43	0.88076
	2256.5	0.68408		2256.5	0.96306		2256.5	0.90287		2256.5	0.8811
	2254.57	0.68443		2254.57	0.96298		2254.57	0.90289		2254.57	0.88134
	2252.64	0.68477		2252.64	0.96286		2252.64	0.90294		2252.64	0.8815
	2250.71	0.68506		2250.71	0.96271		2250.71	0.90301		2250.71	0.88161
	2248.79	0.68529		2248.79	0.96255		2248.79	0.90308		2248.79	0.8817
	2246.86	0.68545		2246.86	0.96237		2246.86	0.90316		2246.86	0.8818
	2244.93	0.68554		2244.93	0.96222		2244.93	0.90327		2244.93	0.88197
	2243	0.6856		2243	0.96209		2243	0.90342		2243	0.88221
	2241.07	0.68566		2241.07	0.962		2241.07	0.90356		2241.07	0.88252
	2239.14	0.68572		2239.14	0.96193		2239.14	0.90368		2239.14	0.88288
	2237.21	0.68577		2237.21	0.9619		2237.21	0.90378		2237.21	0.88327
	2235.29	0.68577		2235.29	0.96187		2235.29	0.90384		2235.29	0.88369
	2233.36	0.68569		2233.36	0.96183		2233.36	0.90384		2233.36	0.8841
	2231.43	0.68548		2231.43	0.96171		2231.43	0.90373		2231.43	0.88447
	2229.5	0.68503		2229.5	0.96143		2229.5	0.90347		2229.5	0.88479
	2227.57	0.68424		2227.57	0.96093		2227.57	0.90308		2227.57	0.88505
	2225.64	0.68299		2225.64	0.96013		2225.64	0.90255		2225.64	0.8853
	2223.71	0.68116		2223.71	0.9589		2223.71	0.9018		2223.71	0.88555
	2221.78	0.67875		2221.78	0.95714		2221.78	0.90075		2221.78	0.8858
	2219.86	0.67586		2219.86	0.95483		2219.86	0.89929		2219.86	0.88605
	2217.93	0.67269		2217.93	0.95202		2217.93	0.89735		2217.93	0.88631
	2216	0.66951		2216	0.94887		2216	0.89483		2216	0.8866
	2214.07	0.66661		2214.07	0.94556		2214.07	0.89169		2214.07	0.88692
	2212.14	0.66431		2212.14	0.94234		2212.14	0.88793		2212.14	0.88726
	2210.21	0.66287		2210.21	0.9394		2210.21	0.88356		2210.21	0.88758
	2208.28	0.66253		2208.28	0.93696		2208.28	0.8786		2208.28	0.88789
	2206.36	0.66335		2206.36	0.93517		2206.36	0.87313		2206.36	0.8882
	2204.43	0.66521		2204.43	0.93406		2204.43	0.86726		2204.43	0.8885
	2202.5	0.66783		2202.5	0.93363		2202.5	0.86119		2202.5	0.88878
	2200.57	0.67086		2200.57	0.93379		2200.57	0.85528		2200.57	0.88903
	2198.64	0.67398		2198.64	0.93447		2198.64	0.84986		2198.64	0.88926
	2196.71	0.67692		2196.71	0.93551		2196.71	0.84524		2196.71	0.88946
	2194.78	0.6795		2194.78	0.9368		2194.78	0.84162		2194.78	0.88964
	2192.86	0.68168		2192.86	0.93827		2192.86	0.83916		2192.86	0.88981
	2190.93	0.68346		2190.93	0.93984		2190.93	0.83796		2190.93	0.89001
	2189	0.68489		2189	0.94147		2189	0.83807		2189	0.89023
	2187.07	0.68603		2187.07	0.94315		2187.07	0.83946		2187.07	0.89049
	2185.14	0.68694		2185.14	0.94484		2185.14	0.84199		2185.14	0.89076
	2183.21	0.68767		2183.21	0.94654		2183.21	0.84548		2183.21	0.89103
	2181.28	0.68825		2181.28	0.94821		2181.28	0.84969		2181.28	0.89128
	2179.35	0.68874		2179.35	0.94982		2179.35	0.85444		2179.35	0.89152
	2177.43	0.68918		2177.43	0.95134		2177.43	0.85955		2177.43	0.89176
	2175.5	0.68962		2175.5	0.95275		2175.5	0.86481		2175.5	0.89198
	2173.57	0.69006		2173.57	0.95401		2173.57	0.86999		2173.57	0.89216
	2171.64	0.69048		2171.64	0.95512		2171.64	0.87486		2171.64	0.89229
	2169.71	0.69086		2169.71	0.95606		2169.71	0.87923		2169.71	0.89243
	2167.78	0.69112		2167.78	0.95683		2167.78	0.88298		2167.78	0.89257
	2165.85	0.69126		2165.85	0.95746		2165.85	0.88611		2165.85	0.89266
	2163.93	0.69129		2163.93	0.95794		2163.93	0.88868		2163.93	0.89269
	2162	0.6913		2162	0.95831		2162	0.89078		2162	0.89271
	2160.07	0.69139		2160.07	0.95857		2160.07	0.89251		2160.07	0.89282
	2158.14	0.69164		2158.14	0.95875		2158.14	0.89395		2158.14	0.89306
	2156.21	0.69205		2156.21	0.95887		2156.21	0.89514		2156.21	0.8934
	2154.28	0.69251		2154.28	0.95894		2154.28	0.8961		2154.28	0.89378
	2152.35	0.69295		2152.35	0.95899		2152.35	0.8969		2152.35	0.89414
	2150.43	0.69331		2150.43	0.95904		2150.43	0.89757		2150.43	0.89448
	2148.5	0.6936		2148.5	0.9591		2148.5	0.89816		2148.5	0.89479
	2146.57	0.69388		2146.57	0.95921		2146.57	0.89871		2146.57	0.89506
	2144.64	0.69419		2144.64	0.95937		2144.64	0.89925		2144.64	0.89531
	2142.71	0.69457		2142.71	0.9596		2142.71	0.89982		2142.71	0.89558
	2140.78	0.695		2140.78	0.9599		2140.78	0.90041		2140.78	0.89588
	2138.85	0.69545		2138.85	0.96026		2138.85	0.90101		2138.85	0.89622
	2136.92	0.69589		2136.92	0.96066		2136.92	0.9016		2136.92	0.89657
	2135	0.69631		2135	0.9611		2135	0.90217		2135	0.89692
	2133.07	0.69673		2133.07	0.96157		2133.07	0.90272		2133.07	0.89726
	2131.14	0.69715		2131.14	0.96205		2131.14	0.90323		2131.14	0.89761
	2129.21	0.69758		2129.21	0.9625		2129.21	0.9037		2129.21	0.89795
	2127.28	0.698		2127.28	0.9629		2127.28	0.90414		2127.28	0.89828
	2125.35	0.69839		2125.35	0.96324		2125.35	0.90452		2125.35	0.89859
	2123.42	0.69874		2123.42	0.96351		2123.42	0.90484		2123.42	0.89887
	2121.5	0.69902		2121.5	0.96371		2121.5	0.90513		2121.5	0.89917
	2119.57	0.69922		2119.57	0.9638		2119.57	0.90539		2119.57	0.89951
	2117.64	0.69933		2117.64	0.96383		2117.64	0.90563		2117.64	0.89992
	2115.71	0.69934		2115.71	0.96378		2115.71	0.90586		2115.71	0.90036
	2113.78	0.69924		2113.78	0.96367		2113.78	0.90606		2113.78	0.90082
	2111.85	0.69906		2111.85	0.9635		2111.85	0.90622		2111.85	0.9013
	2109.92	0.69891		2109.92	0.96332		2109.92	0.90636		2109.92	0.90177
	2108	0.69887		2108	0.96316		2108	0.90651		2108	0.90223
	2106.07	0.69901		2106.07	0.96303		2106.07	0.90672		2106.07	0.90265
	2104.14	0.69932		2104.14	0.96293		2104.14	0.90698		2104.14	0.90302
	2102.21	0.69973		2102.21	0.96292		2102.21	0.90724		2102.21	0.90334
	2100.28	0.70017		2100.28	0.96301		2100.28	0.90752		2100.28	0.90362
	2098.35	0.7006		2098.35	0.96321		2098.35	0.9078		2098.35	0.90388
	2096.42	0.70098		2096.42	0.96349		2096.42	0.90805		2096.42	0.90411
	2094.49	0.70131		2094.49	0.96383		2094.49	0.90829		2094.49	0.90434
	2092.57	0.7016		2092.57	0.96423		2092.57	0.90852		2092.57	0.9046
	2090.64	0.70183		2090.64	0.96466		2090.64	0.90873		2090.64	0.90489
	2088.71	0.702		2088.71	0.96507		2088.71	0.9089		2088.71	0.90519
	2086.78	0.70213		2086.78	0.96547		2086.78	0.90906		2086.78	0.90551
	2084.85	0.70223		2084.85	0.96583		2084.85	0.90919		2084.85	0.90584
	2082.92	0.70231		2082.92	0.96613		2082.92	0.90927		2082.92	0.90616
	2080.99	0.70235		2080.99	0.96635		2080.99	0.90931		2080.99	0.90643
	2079.07	0.70236		2079.07	0.96647		2079.07	0.90935		2079.07	0.90665
	2077.14	0.70233		2077.14	0.96647		2077.14	0.9094		2077.14	0.9068
	2075.21	0.70227		2075.21	0.96637		2075.21	0.90946		2075.21	0.90691
	2073.28	0.70218		2073.28	0.96618		2073.28	0.90952		2073.28	0.90701
	2071.35	0.70213		2071.35	0.96595		2071.35	0.9096		2071.35	0.90713
	2069.42	0.70217		2069.42	0.96566		2069.42	0.90969		2069.42	0.9073
	2067.49	0.7024		2067.49	0.96535		2067.49	0.90979		2067.49	0.90756
	2065.57	0.70282		2065.57	0.96503		2065.57	0.90988		2065.57	0.90789
	2063.64	0.70339		2063.64	0.96472		2063.64	0.90995		2063.64	0.90827
	2061.71	0.70409		2061.71	0.96448		2061.71	0.91004		2061.71	0.90869
	2059.78	0.70486		2059.78	0.96434		2059.78	0.91018		2059.78	0.90913
	2057.85	0.70561		2057.85	0.96432		2057.85	0.91035		2057.85	0.90959
	2055.92	0.7063		2055.92	0.96443		2055.92	0.91055		2055.92	0.91007
	2053.99	0.70687		2053.99	0.96467		2053.99	0.91077		2053.99	0.91051
	2052.06	0.70732		2052.06	0.96501		2052.06	0.91101		2052.06	0.91088
	2050.14	0.70764		2050.14	0.96545		2050.14	0.9113		2050.14	0.91117
	2048.21	0.70788		2048.21	0.96595		2048.21	0.91161		2048.21	0.91139
	2046.28	0.70807		2046.28	0.96649		2046.28	0.91193		2046.28	0.91157
	2044.35	0.70825		2044.35	0.96704		2044.35	0.91225		2044.35	0.9117
	2042.42	0.70847		2042.42	0.96758		2042.42	0.91259		2042.42	0.91185
	2040.49	0.70873		2040.49	0.96804		2040.49	0.91291		2040.49	0.91206
	2038.56	0.70903		2038.56	0.96839		2038.56	0.91317		2038.56	0.91237
	2036.64	0.70937		2036.64	0.96866		2036.64	0.91338		2036.64	0.91279
	2034.71	0.70974		2034.71	0.96881		2034.71	0.91354		2034.71	0.91328
	2032.78	0.71009		2032.78	0.96884		2032.78	0.91364		2032.78	0.91381
	2030.85	0.71038		2030.85	0.96875		2030.85	0.9137		2030.85	0.91434
	2028.92	0.71062		2028.92	0.96856		2028.92	0.91376		2028.92	0.91484
	2026.99	0.71079		2026.99	0.96829		2026.99	0.91383		2026.99	0.91524
	2025.06	0.71088		2025.06	0.96796		2025.06	0.91387		2025.06	0.91553
	2023.14	0.71091		2023.14	0.96759		2023.14	0.91393		2023.14	0.91573
	2021.21	0.7109		2021.21	0.96724		2021.21	0.91402		2021.21	0.91588
	2019.28	0.71086		2019.28	0.96696		2019.28	0.91416		2019.28	0.91598
	2017.35	0.7108		2017.35	0.96674		2017.35	0.91432		2017.35	0.91606
	2015.42	0.71071		2015.42	0.96652		2015.42	0.91445		2015.42	0.91615
	2013.49	0.7106		2013.49	0.96638		2013.49	0.91458		2013.49	0.91627
	2011.56	0.71052		2011.56	0.9664		2011.56	0.91474		2011.56	0.91649
	2009.64	0.71048		2009.64	0.96658		2009.64	0.91494		2009.64	0.9168
	2007.71	0.71045		2007.71	0.96686		2007.71	0.91515		2007.71	0.91718
	2005.78	0.71047		2005.78	0.96723		2005.78	0.91536		2005.78	0.9176
	2003.85	0.71057		2003.85	0.96767		2003.85	0.91558		2003.85	0.91805
	2001.92	0.71079		2001.92	0.96816		2001.92	0.91584		2001.92	0.9185
	1999.99	0.7111		1999.99	0.96867		1999.99	0.9161		1999.99	0.91895
	1998.06	0.71147		1998.06	0.96915		1998.06	0.91634		1998.06	0.91936
	1996.13	0.71188		1996.13	0.9696		1996.13	0.91654		1996.13	0.91972
	1994.21	0.71231		1994.21	0.97003		1994.21	0.91676		1994.21	0.92007
	1992.28	0.7127		1992.28	0.97036		1992.28	0.91695		1992.28	0.92041
	1990.35	0.71299		1990.35	0.97047		1990.35	0.91704		1990.35	0.92072
	1988.42	0.71321		1988.42	0.9704		1988.42	0.91705		1988.42	0.92101
	1986.49	0.71339		1986.49	0.97024		1986.49	0.91705		1986.49	0.92133
	1984.56	0.71357		1984.56	0.97002		1984.56	0.91704		1984.56	0.92169
	1982.63	0.71375		1982.63	0.96973		1982.63	0.91703		1982.63	0.92209
	1980.71	0.71394		1980.71	0.9694		1980.71	0.91699		1980.71	0.92252
	1978.78	0.71414		1978.78	0.96903		1978.78	0.91692		1978.78	0.92298
	1976.85	0.71435		1976.85	0.96866		1976.85	0.91688		1976.85	0.92342
	1974.92	0.71454		1974.92	0.96831		1974.92	0.91688		1974.92	0.92382
	1972.99	0.71472		1972.99	0.96802		1972.99	0.9169		1972.99	0.92413
	1971.06	0.71489		1971.06	0.96784		1971.06	0.91696		1971.06	0.92437
	1969.13	0.71507		1969.13	0.9678		1969.13	0.91709		1969.13	0.92455
	1967.21	0.71525		1967.21	0.96782		1967.21	0.91723		1967.21	0.92468
	1965.28	0.71538		1965.28	0.96784		1965.28	0.91732		1965.28	0.92479
	1963.35	0.7155		1963.35	0.96793		1963.35	0.91743		1963.35	0.92492
	1961.42	0.71561		1961.42	0.96814		1961.42	0.91759		1961.42	0.92508
	1959.49	0.71568		1959.49	0.96842		1959.49	0.91777		1959.49	0.92527
	1957.56	0.71569		1957.56	0.96874		1957.56	0.91795		1957.56	0.92549
	1955.63	0.7156		1955.63	0.96907		1955.63	0.9181		1955.63	0.92571
	1953.7	0.71538		1953.7	0.96936		1953.7	0.91823		1953.7	0.92595
	1951.78	0.71509		1951.78	0.96961		1951.78	0.91834		1951.78	0.92622
	1949.85	0.71483		1949.85	0.96983		1949.85	0.91843		1949.85	0.92657
	1947.92	0.71472		1947.92	0.97001		1947.92	0.91853		1947.92	0.92699
	1945.99	0.71487		1945.99	0.97016		1945.99	0.91862		1945.99	0.92746
	1944.06	0.71525		1944.06	0.97027		1944.06	0.91871		1944.06	0.92797
	1942.13	0.71568		1942.13	0.97017		1942.13	0.91869		1942.13	0.92846
	1940.2	0.71603		1940.2	0.96982		1940.2	0.91856		1940.2	0.92892
	1938.28	0.71629		1938.28	0.96942		1938.28	0.91845		1938.28	0.92939
	1936.35	0.71651		1936.35	0.96905		1936.35	0.91848		1936.35	0.92989
	1934.42	0.7167		1934.42	0.96867		1934.42	0.91862		1934.42	0.93041
	1932.49	0.71685		1932.49	0.96823		1932.49	0.91879		1932.49	0.93091
	1930.56	0.71692		1930.56	0.96777		1930.56	0.91895		1930.56	0.93138
	1928.63	0.71686		1928.63	0.9673		1928.63	0.91909		1928.63	0.93176
	1926.7	0.71658		1926.7	0.96689		1926.7	0.91924		1926.7	0.93205
	1924.78	0.71603		1924.78	0.96657		1924.78	0.91944		1924.78	0.9322
	1922.85	0.7151		1922.85	0.96624		1922.85	0.91959		1922.85	0.93211
	1920.92	0.7138		1920.92	0.96587		1920.92	0.91965		1920.92	0.93172
	1918.99	0.71227		1918.99	0.96554		1918.99	0.91968		1918.99	0.93105
	1917.06	0.71061		1917.06	0.96515		1917.06	0.91963		1917.06	0.93012
	1915.13	0.70905		1915.13	0.9647		1915.13	0.91949		1915.13	0.92901
	1913.2	0.7079		1913.2	0.96445		1913.2	0.91942		1913.2	0.92793
	1911.27	0.7074		1911.27	0.96445		1911.27	0.91946		1911.27	0.92708
	1909.35	0.70755		1909.35	0.96458		1909.35	0.91954		1909.35	0.92662
	1907.42	0.70828		1907.42	0.96474		1907.42	0.91964		1907.42	0.92667
	1905.49	0.70946		1905.49	0.96498		1905.49	0.91978		1905.49	0.92726
	1903.56	0.71096		1903.56	0.96537		1903.56	0.92001		1903.56	0.92836
	1901.63	0.71261		1901.63	0.96587		1901.63	0.9203		1901.63	0.92981
	1899.7	0.71426		1899.7	0.96641		1899.7	0.92062		1899.7	0.93142
	1897.77	0.71584		1897.77	0.96699		1897.77	0.92096		1897.77	0.93303
	1895.85	0.71729		1895.85	0.96758		1895.85	0.92131		1895.85	0.93452
	1893.92	0.71859		1893.92	0.96809		1893.92	0.92163		1893.92	0.93584
	1891.99	0.71981		1891.99	0.96859		1891.99	0.92196		1891.99	0.93701
	1890.06	0.72098		1890.06	0.96909		1890.06	0.9223		1890.06	0.93812
	1888.13	0.72204		1888.13	0.96947		1888.13	0.92258		1888.13	0.93918
	1886.2	0.72296		1886.2	0.96975		1886.2	0.9228		1886.2	0.94021
	1884.27	0.7238		1884.27	0.97004		1884.27	0.923		1884.27	0.94128
	1882.35	0.72454		1882.35	0.97033		1882.35	0.92316		1882.35	0.9424
	1880.42	0.72517		1880.42	0.97061		1880.42	0.92332		1880.42	0.94356
	1878.49	0.72567		1878.49	0.97089		1878.49	0.92347		1878.49	0.94473
	1876.56	0.72605		1876.56	0.97116		1876.56	0.9236		1876.56	0.94587
	1874.63	0.7264		1874.63	0.97145		1874.63	0.92372		1874.63	0.94695
	1872.7	0.72679		1872.7	0.97184		1872.7	0.92389		1872.7	0.94796
	1870.77	0.72728		1870.77	0.97236		1870.77	0.92416		1870.77	0.94888
	1868.84	0.72779		1868.84	0.97281		1868.84	0.92441		1868.84	0.94967
	1866.92	0.7282		1866.92	0.97299		1866.92	0.92448		1866.92	0.9503
	1864.99	0.72852		1864.99	0.97299		1864.99	0.92444		1864.99	0.95077
	1863.06	0.72886		1863.06	0.97307		1863.06	0.92447		1863.06	0.95121
	1861.13	0.7292		1861.13	0.97325		1861.13	0.9246		1861.13	0.9517
	1859.2	0.72948		1859.2	0.97343		1859.2	0.92476		1859.2	0.95226
	1857.27	0.7297		1857.27	0.97358		1857.27	0.92492		1857.27	0.95288
	1855.34	0.72986		1855.34	0.9737		1855.34	0.92508		1855.34	0.9536
	1853.42	0.72998		1853.42	0.97384		1853.42	0.92524		1853.42	0.95442
	1851.49	0.73011		1851.49	0.97401		1851.49	0.92541		1851.49	0.95531
	1849.56	0.73026		1849.56	0.97424		1849.56	0.92559		1849.56	0.95622
	1847.63	0.73044		1847.63	0.97455		1847.63	0.92578		1847.63	0.95709
	1845.7	0.73066		1845.7	0.97486		1845.7	0.92593		1845.7	0.95786
	1843.77	0.73077		1843.77	0.97496		1843.77	0.92589		1843.77	0.95849
	1841.84	0.73074		1841.84	0.97482		1841.84	0.92562		1841.84	0.95893
	1839.92	0.73073		1839.92	0.9747		1839.92	0.92531		1839.92	0.95924
	1837.99	0.73081		1837.99	0.97475		1837.99	0.92503		1837.99	0.95951
	1836.06	0.73087		1836.06	0.9748		1836.06	0.92469		1836.06	0.95978
	1834.13	0.73083		1834.13	0.97484		1834.13	0.92429		1834.13	0.96008
	1832.2	0.73067		1832.2	0.97496		1832.2	0.92391		1832.2	0.96046
	1830.27	0.73032		1830.27	0.97509		1830.27	0.92351		1830.27	0.96096
	1828.34	0.72967		1828.34	0.9751		1828.34	0.92301		1828.34	0.96158
	1826.41	0.72882		1826.41	0.97505		1826.41	0.92242		1826.41	0.96228
	1824.49	0.72787		1824.49	0.97495		1824.49	0.92171		1824.49	0.963
	1822.56	0.72692		1822.56	0.97475		1822.56	0.92081		1822.56	0.9636
	1820.63	0.72617		1820.63	0.97458		1820.63	0.91974		1820.63	0.964
	1818.7	0.72572		1818.7	0.97452		1818.7	0.91852		1818.7	0.96415
	1816.77	0.7255		1816.77	0.97445		1816.77	0.91706		1816.77	0.96396
	1814.84	0.7254		1814.84	0.97434		1814.84	0.91536		1814.84	0.96338
	1812.91	0.72534		1812.91	0.97427		1812.91	0.9135		1812.91	0.96249
	1810.99	0.72518		1810.99	0.97418		1810.99	0.91142		1810.99	0.96137
	1809.06	0.7248		1809.06	0.97396		1809.06	0.90909		1809.06	0.96016
	1807.13	0.72417		1807.13	0.97365		1807.13	0.90658		1807.13	0.95899
	1805.2	0.72339		1805.2	0.97345		1805.2	0.90408		1805.2	0.95801
	1803.27	0.72256		1803.27	0.97339		1803.27	0.90172		1803.27	0.95731
	1801.34	0.72167		1801.34	0.97325		1801.34	0.89947		1801.34	0.95689
	1799.41	0.72075		1799.41	0.97289		1799.41	0.89731		1799.41	0.95669
	1797.49	0.71995		1797.49	0.97247		1797.49	0.89537		1797.49	0.95669
	1795.56	0.71942		1795.56	0.97216		1795.56	0.89375		1795.56	0.95683
	1793.63	0.71915		1793.63	0.97187		1793.63	0.89253		1793.63	0.95702
	1791.7	0.71898		1791.7	0.97148		1791.7	0.89187		1791.7	0.95723
	1789.77	0.71881		1789.77	0.97096		1789.77	0.89206		1789.77	0.9574
	1787.84	0.71878		1787.84	0.97055		1787.84	0.89346		1787.84	0.95753
	1785.91	0.71894		1785.91	0.97039		1785.91	0.89618		1785.91	0.95775
	1783.99	0.71917		1783.99	0.97032		1783.99	0.89984		1783.99	0.95806
	1782.06	0.7194		1782.06	0.97027		1782.06	0.90396		1782.06	0.9585
	1780.13	0.71956		1780.13	0.97027		1780.13	0.90806		1780.13	0.95912
	1778.2	0.7196		1778.2	0.97028		1778.2	0.91177		1778.2	0.95995
	1776.27	0.71961		1776.27	0.97048		1776.27	0.91498		1776.27	0.96103
	1774.34	0.71976		1774.34	0.97092		1774.34	0.91767		1774.34	0.96238
	1772.41	0.72009		1772.41	0.97144		1772.41	0.91983		1772.41	0.96393
	1770.48	0.72062		1770.48	0.97195		1770.48	0.92148		1770.48	0.9656
	1768.56	0.72138		1768.56	0.9724		1768.56	0.92273		1768.56	0.96726
	1766.63	0.72228		1766.63	0.97275		1766.63	0.92365		1766.63	0.96883
	1764.7	0.7233		1764.7	0.97314		1764.7	0.92439		1764.7	0.97029
	1762.77	0.7244		1762.77	0.97369		1762.77	0.92508		1762.77	0.9717
	1760.84	0.72552		1760.84	0.97421		1760.84	0.92564		1760.84	0.97308
	1758.91	0.72665		1758.91	0.97464		1758.91	0.92606		1758.91	0.97439
	1756.98	0.72783		1756.98	0.975		1756.98	0.92637		1756.98	0.97568
	1755.06	0.72901		1755.06	0.97527		1755.06	0.92661		1755.06	0.977
	1753.13	0.73021		1753.13	0.97563		1753.13	0.92688		1753.13	0.97842
	1751.2	0.73133		1751.2	0.97602		1751.2	0.92715		1751.2	0.97991
	1749.27	0.73215		1749.27	0.97613		1749.27	0.92725		1749.27	0.98137
	1747.34	0.73259		1747.34	0.97593		1747.34	0.92713		1747.34	0.98272
	1745.41	0.73274		1745.41	0.97562		1745.41	0.92689		1745.41	0.98403
	1743.48	0.73267		1743.48	0.97526		1743.48	0.92652		1743.48	0.98533
	1741.56	0.73244		1741.56	0.97483		1741.56	0.92597		1741.56	0.98661
	1739.63	0.73206		1739.63	0.9744		1739.63	0.92527		1739.63	0.98779
	1737.7	0.73164		1737.7	0.97406		1737.7	0.92453		1737.7	0.98867
	1735.77	0.73135		1735.77	0.97386		1735.77	0.92386		1735.77	0.98906
	1733.84	0.73103		1733.84	0.97361		1733.84	0.92329		1733.84	0.98882
	1731.91	0.73049		1731.91	0.97316		1731.91	0.92287		1731.91	0.98789
	1729.98	0.72986		1729.98	0.97263		1729.98	0.92276		1729.98	0.98644
	1728.05	0.7293		1728.05	0.97209		1728.05	0.92303		1728.05	0.98498
	1726.13	0.72896		1726.13	0.97173		1726.13	0.92368		1726.13	0.98421
	1724.2	0.72893		1724.2	0.97161		1724.2	0.92463		1724.2	0.98463
	1722.27	0.72919		1722.27	0.97161		1722.27	0.9257		1722.27	0.98631
	1720.34	0.72972		1720.34	0.97174		1720.34	0.92676		1720.34	0.98894
	1718.41	0.73034		1718.41	0.97183		1718.41	0.92768		1718.41	0.99204
	1716.48	0.73068		1716.48	0.97153		1716.48	0.92829		1716.48	0.99506
	1714.55	0.73068		1714.55	0.97079		1714.55	0.92859		1714.55	0.99754
	1712.63	0.73045		1712.63	0.96979		1712.63	0.92873		1712.63	0.99924
	1710.7	0.73		1710.7	0.96867		1710.7	0.92885		1710.7	1.00007
	1708.77	0.72922		1708.77	0.96753		1708.77	0.92902		1708.77	1
	1706.84	0.72786		1706.84	0.96625		1706.84	0.92921		1706.84	0.9992
	1704.91	0.72565		1704.91	0.96466		1704.91	0.92934		1704.91	0.99738
	1702.98	0.72255		1702.98	0.96284		1702.98	0.92951		1702.98	0.99437
	1701.05	0.71848		1701.05	0.96069		1701.05	0.9297		1701.05	0.98978
	1699.13	0.7133		1699.13	0.95777		1699.13	0.92966		1699.13	0.98265
	1697.2	0.70737		1697.2	0.95404		1697.2	0.9294		1697.2	0.97111
	1695.27	0.7012		1695.27	0.9496		1695.27	0.92901		1695.27	0.9521
	1693.34	0.69498		1693.34	0.9444		1693.34	0.92852		1693.34	0.92182
	1691.41	0.6888		1691.41	0.93843		1691.41	0.92806		1691.41	0.87774
	1689.48	0.68232		1689.48	0.93129		1689.48	0.92758		1689.48	0.82173
	1687.55	0.67492		1687.55	0.92246		1687.55	0.92692		1687.55	0.76177
	1685.62	0.66576		1685.62	0.91188		1685.62	0.92605		1685.62	0.70782
	1683.7	0.65369		1683.7	0.89976		1683.7	0.9248		1683.7	0.66665
	1681.77	0.63778		1681.77	0.88707		1681.77	0.92302		1681.77	0.64047
	1679.84	0.61759		1679.84	0.8753		1679.84	0.92075		1679.84	0.62807
	1677.91	0.59265		1677.91	0.86564		1677.91	0.91809		1677.91	0.62724
	1675.98	0.56217		1675.98	0.85867		1675.98	0.91503		1675.98	0.63603
	1674.05	0.52505		1674.05	0.85434		1674.05	0.91155		1674.05	0.65224
	1672.12	0.48011		1672.12	0.85231		1672.12	0.90768		1672.12	0.67299
	1670.2	0.42641		1670.2	0.85196		1670.2	0.90335		1670.2	0.69515
	1668.27	0.3654		1668.27	0.85242		1668.27	0.89827		1668.27	0.71545
	1666.34	0.30224		1666.34	0.85327		1666.34	0.89245		1666.34	0.73091
	1664.41	0.24346		1664.41	0.85444		1664.41	0.88592		1664.41	0.73951
	1662.48	0.19433		1662.48	0.85556		1662.48	0.87852		1662.48	0.74022
	1660.55	0.15755		1660.55	0.85622		1660.55	0.87023		1660.55	0.73324
	1658.62	0.13272		1658.62	0.85635		1658.62	0.86153		1658.62	0.7204
	1656.7	0.11763		1656.7	0.85583		1656.7	0.85319		1656.7	0.70458
	1654.77	0.11003		1654.77	0.85399		1654.77	0.8458		1654.77	0.68866
	1652.84	0.10862		1652.84	0.84945		1652.84	0.83947		1652.84	0.67485
	1650.91	0.11336		1650.91	0.84123		1650.91	0.83402		1650.91	0.66439
	1648.98	0.12544		1648.98	0.82917		1648.98	0.82869		1648.98	0.65715
	1647.05	0.14688		1647.05	0.81293		1647.05	0.82134		1647.05	0.65157
	1645.12	0.17919		1645.12	0.79272		1645.12	0.80931		1645.12	0.64515
	1643.19	0.22213		1643.19	0.7702		1643.19	0.79133		1643.19	0.63536
	1641.27	0.27311		1641.27	0.7478		1641.27	0.76827		1641.27	0.62103
	1639.34	0.32732		1639.34	0.72796		1639.34	0.74309		1639.34	0.603
	1637.41	0.37956		1637.41	0.71255		1637.41	0.71979		1637.41	0.58363
	1635.48	0.42598		1635.48	0.70243		1635.48	0.70208		1635.48	0.56554
	1633.55	0.46465		1633.55	0.69773		1633.55	0.69267		1633.55	0.55089
	1631.62	0.49568		1631.62	0.69814		1631.62	0.69275		1631.62	0.54097
	1629.69	0.52024		1629.69	0.7028		1629.69	0.70189		1629.69	0.53636
	1627.77	0.53929		1627.77	0.71053		1627.77	0.71831		1627.77	0.53733
	1625.84	0.55373		1625.84	0.72022		1625.84	0.73928		1625.84	0.54386
	1623.91	0.56466		1623.91	0.73112		1623.91	0.76191		1623.91	0.55549
	1621.98	0.57277		1621.98	0.74269		1621.98	0.78359		1621.98	0.57098
	1620.05	0.57765		1620.05	0.75467		1620.05	0.80268		1620.05	0.58805
	1618.12	0.57735		1618.12	0.76696		1618.12	0.8186		1618.12	0.60386
	1616.19	0.56902		1616.19	0.77884		1616.19	0.83113		1616.19	0.61593
	1614.27	0.55238		1614.27	0.78918		1614.27	0.84016		1614.27	0.62319
	1612.34	0.53218		1612.34	0.79715		1612.34	0.84597		1612.34	0.62676
	1610.41	0.51493		1610.41	0.80228		1610.41	0.84905		1610.41	0.62905
	1608.48	0.50243		1608.48	0.80442		1608.48	0.84976		1608.48	0.63214
	1606.55	0.49066		1606.55	0.80385		1606.55	0.84785		1606.55	0.63649
	1604.62	0.47642		1604.62	0.80117		1604.62	0.84225		1604.62	0.64066
	1602.69	0.46158		1602.69	0.79727		1602.69	0.83157		1602.69	0.64224
	1600.76	0.44919		1600.76	0.79337		1600.76	0.81556		1600.76	0.63947
	1598.84	0.44025		1598.84	0.79087		1598.84	0.79623		1598.84	0.6326
	1596.91	0.43598		1596.91	0.79057		1596.91	0.77767		1596.91	0.62382
	1594.98	0.43935		1594.98	0.79228		1594.98	0.76469		1594.98	0.61606
	1593.05	0.45248		1593.05	0.7952		1593.05	0.76102		1593.05	0.61188
	1591.12	0.47436		1591.12	0.79858		1591.12	0.76751		1591.12	0.61283
	1589.19	0.50153		1589.19	0.80196		1589.19	0.78203		1589.19	0.61926
	1587.26	0.53016		1587.26	0.80532		1587.26	0.80097		1587.26	0.63052
	1585.34	0.55746		1585.34	0.80906		1585.34	0.82079		1585.34	0.64531
	1583.41	0.5818		1583.41	0.81354		1583.41	0.83894		1583.41	0.66204
	1581.48	0.60252		1581.48	0.8189		1581.48	0.8542		1581.48	0.67941
	1579.55	0.61969		1579.55	0.82501		1579.55	0.86649		1579.55	0.69669
	1577.62	0.6337		1577.62	0.83149		1577.62	0.87621		1577.62	0.71366
	1575.69	0.64475		1575.69	0.83777		1575.69	0.88369		1575.69	0.73021
	1573.76	0.65317		1573.76	0.84355		1573.76	0.88934		1573.76	0.74603
	1571.84	0.65983		1571.84	0.84898		1571.84	0.89372		1571.84	0.76081
	1569.91	0.66528		1569.91	0.85409		1569.91	0.89721		1569.91	0.77425
	1567.98	0.66959		1567.98	0.85877		1567.98	0.89987		1567.98	0.78562
	1566.05	0.67296		1566.05	0.86316		1566.05	0.90188		1566.05	0.79405
	1564.12	0.6757		1564.12	0.86747		1564.12	0.90348		1564.12	0.79928
	1562.19	0.67807		1562.19	0.87179		1562.19	0.90484		1562.19	0.8024
	1560.26	0.67999		1560.26	0.87607		1560.26	0.90603		1560.26	0.80576
	1558.34	0.68073		1558.34	0.87974		1558.34	0.90674		1558.34	0.81131
	1556.41	0.67994		1556.41	0.88246		1556.41	0.90675		1556.41	0.8192
	1554.48	0.67844		1554.48	0.8847		1554.48	0.90637		1554.48	0.82831
	1552.55	0.67748		1552.55	0.88703		1552.55	0.90598		1552.55	0.83755
	1550.62	0.6779		1550.62	0.88961		1550.62	0.90565		1550.62	0.84629
	1548.69	0.67966		1548.69	0.89242		1548.69	0.90538		1548.69	0.85435
	1546.76	0.68219		1546.76	0.8955		1546.76	0.90519		1546.76	0.86182
	1544.83	0.68498		1544.83	0.89878		1544.83	0.90503		1544.83	0.86887
	1542.91	0.68777		1542.91	0.90181		1542.91	0.90458		1542.91	0.87557
	1540.98	0.69025		1540.98	0.9042		1540.98	0.9035		1540.98	0.88198
	1539.05	0.69188		1539.05	0.90567		1539.05	0.9015		1539.05	0.88816
	1537.12	0.6924		1537.12	0.90612		1537.12	0.89829		1537.12	0.89395
	1535.19	0.692		1535.19	0.90553		1535.19	0.8935		1535.19	0.89922
	1533.26	0.69065		1533.26	0.90354		1533.26	0.88626		1533.26	0.90389
	1531.33	0.68817		1531.33	0.89958		1531.33	0.8756		1531.33	0.9076
	1529.41	0.68472		1529.41	0.89343		1529.41	0.86134		1529.41	0.90957
	1527.48	0.68035		1527.48	0.88482		1527.48	0.84471		1527.48	0.90823
	1525.55	0.67468		1525.55	0.87352		1525.55	0.82882		1525.55	0.90117
	1523.62	0.66656		1523.62	0.85991		1523.62	0.81777		1523.62	0.88615
	1521.69	0.65285		1521.69	0.8446		1521.69	0.81365		1521.69	0.86256
	1519.76	0.62784		1519.76	0.82827		1519.76	0.81445		1519.76	0.83273
	1517.83	0.58519		1517.83	0.81157		1517.83	0.81517		1517.83	0.80193
	1515.91	0.52226		1515.91	0.79483		1515.91	0.81101		1515.91	0.77705
	1513.98	0.44645		1513.98	0.77928		1513.98	0.80048		1513.98	0.76495
	1512.05	0.37842		1512.05	0.76822		1512.05	0.78687		1512.05	0.76888
	1510.12	0.34386		1510.12	0.76551		1510.12	0.77691		1510.12	0.78572
	1508.19	0.35533		1508.19	0.77248		1508.19	0.7765		1508.19	0.80761
	1506.26	0.4019		1506.26	0.78658		1506.26	0.78639		1506.26	0.82704
	1504.33	0.46018		1504.33	0.80329		1504.33	0.80219		1504.33	0.84081
	1502.4	0.51288		1502.4	0.81886		1502.4	0.81848		1502.4	0.85019
	1500.48	0.55377		1500.48	0.8308		1500.48	0.83168		1500.48	0.85783
	1498.55	0.58227		1498.55	0.83741		1498.55	0.83979		1498.55	0.86498
	1496.62	0.60013		1496.62	0.83797		1496.62	0.84155		1496.62	0.87087
	1494.69	0.61004		1494.69	0.83303		1494.69	0.83606		1494.69	0.87345
	1492.76	0.61394		1492.76	0.82452		1492.76	0.82312		1492.76	0.87036
	1490.83	0.61128		1490.83	0.81511		1490.83	0.80382		1490.83	0.85955
	1488.9	0.59971		1488.9	0.8074		1488.9	0.78109		1488.9	0.84041
	1486.98	0.57996		1486.98	0.80322		1486.98	0.75852		1486.98	0.81546
	1485.05	0.5605		1485.05	0.80314		1485.05	0.73731		1485.05	0.79081
	1483.12	0.55267		1483.12	0.80643		1483.12	0.71367		1483.12	0.7731
	1481.19	0.55898		1481.19	0.81157		1481.19	0.67896		1481.19	0.76408
	1479.26	0.57054		1479.26	0.81696		1479.26	0.62382		1479.26	0.75832
	1477.33	0.57688		1477.33	0.82155		1477.33	0.55082		1477.33	0.74792
	1475.4	0.57336		1475.4	0.82478		1475.4	0.48833		1475.4	0.72953
	1473.48	0.5605		1473.48	0.82651		1473.48	0.47315		1473.48	0.70567
	1471.55	0.54202		1471.55	0.82679		1471.55	0.50547		1471.55	0.68089
	1469.62	0.52304		1469.62	0.82578		1469.62	0.5449		1469.62	0.6584
	1467.69	0.50635		1467.69	0.82409		1467.69	0.55862		1467.69	0.63983
	1465.76	0.49105		1465.76	0.82264		1465.76	0.55215		1465.76	0.6269
	1463.83	0.47647		1463.83	0.82258		1463.83	0.55242		1463.83	0.62224
	1461.9	0.46414		1461.9	0.82504		1461.9	0.57076		1461.9	0.62672
	1459.97	0.45471		1459.97	0.83034		1459.97	0.59208		1459.97	0.63625
	1458.05	0.44663		1458.05	0.8374		1458.05	0.60152		1458.05	0.64366
	1456.12	0.43914		1456.12	0.84431		1456.12	0.60366		1456.12	0.64452
	1454.19	0.43278		1454.19	0.84983		1454.19	0.61298		1454.19	0.64009
	1452.26	0.42553		1452.26	0.85378		1452.26	0.63655		1452.26	0.63358
	1450.33	0.41083		1450.33	0.85628		1450.33	0.6671		1450.33	0.62444
	1448.4	0.38188		1448.4	0.85735		1448.4	0.69093		1448.4	0.60804
	1446.47	0.34104		1446.47	0.85693		1446.47	0.70121		1446.47	0.58145
	1444.55	0.30587		1444.55	0.85506		1444.55	0.70059		1444.55	0.54896
	1442.62	0.29844		1442.62	0.85209		1442.62	0.69551		1442.62	0.52
	1440.69	0.325		1440.69	0.84893		1440.69	0.69335		1440.69	0.50184
	1438.76	0.37156		1438.76	0.84689		1438.76	0.70088		1438.76	0.4956
	1436.83	0.41943		1436.83	0.84678		1436.83	0.72002		1436.83	0.49847
	1434.9	0.45862		1434.9	0.84852		1434.9	0.74605		1434.9	0.50746
	1432.97	0.48884		1432.97	0.85147		1432.97	0.77218		1432.97	0.52098
	1431.05	0.51286		1431.05	0.85449		1431.05	0.79419		1431.05	0.53837
	1429.12	0.53111		1429.12	0.85651		1429.12	0.8106		1429.12	0.55871
	1427.19	0.54258		1427.19	0.85749		1427.19	0.8215		1427.19	0.58044
	1425.26	0.54678		1425.26	0.85829		1425.26	0.82754		1425.26	0.6019
	1423.33	0.54264		1423.33	0.8598		1423.33	0.82928		1423.33	0.62193
	1421.4	0.52726		1421.4	0.86256		1421.4	0.82705		1421.4	0.64017
	1419.47	0.49611		1419.47	0.8664		1419.47	0.8209		1419.47	0.65709
	1417.54	0.44611		1417.54	0.87031		1417.54	0.81051		1417.54	0.67298
	1415.62	0.38204		1415.62	0.87343		1415.62	0.79624		1415.62	0.68765
	1413.69	0.31955		1413.69	0.87558		1413.69	0.77991		1413.69	0.70082
	1411.76	0.27972		1411.76	0.87676		1411.76	0.76473		1411.76	0.71227
	1409.83	0.27769		1409.83	0.87704		1409.83	0.7555		1409.83	0.72205
	1407.9	0.31407		1407.9	0.87672		1407.9	0.75712		1407.9	0.73089
	1405.97	0.37504		1405.97	0.876		1405.97	0.76898		1405.97	0.73972
	1404.04	0.44004		1404.04	0.87474		1404.04	0.78225		1404.04	0.74844
	1402.12	0.49129		1402.12	0.87263		1402.12	0.78732		1402.12	0.75547
	1400.19	0.51672		1400.19	0.86932		1400.19	0.78251		1400.19	0.75789
	1398.26	0.50774		1398.26	0.86427		1398.26	0.77379		1398.26	0.75124
	1396.33	0.46797		1396.33	0.85716		1396.33	0.76764		1396.33	0.73063
	1394.4	0.42494		1394.4	0.8482		1394.4	0.76478		1394.4	0.69629
	1392.47	0.41216		1392.47	0.83814		1392.47	0.76211		1392.47	0.65839
	1390.54	0.43401		1390.54	0.82787		1390.54	0.75805		1390.54	0.631
	1388.62	0.46436		1388.62	0.81803		1388.62	0.75193		1388.62	0.61979
	1386.69	0.47702		1386.69	0.80964		1386.69	0.74085		1386.69	0.61984
	1384.76	0.4674		1384.76	0.80509		1384.76	0.72163		1384.76	0.62474
	1382.83	0.45163		1382.83	0.80665		1382.83	0.69774		1382.83	0.63312
	1380.9	0.45096		1380.9	0.8142		1380.9	0.68202		1380.9	0.64587
	1378.97	0.4733		1378.97	0.82519		1378.97	0.68627		1378.97	0.66145
	1377.04	0.50767		1377.04	0.83661		1377.04	0.70904		1377.04	0.6763
	1375.11	0.5366		1375.11	0.84626		1375.11	0.73982		1375.11	0.68792
	1373.19	0.55091		1373.19	0.85299		1373.19	0.76915		1373.19	0.6964
	1371.26	0.55091		1371.26	0.85672		1371.26	0.79022		1371.26	0.70343
	1369.33	0.54		1369.33	0.85807		1369.33	0.79977		1369.33	0.70993
	1367.4	0.52296		1367.4	0.85801		1367.4	0.80045		1367.4	0.71391
	1365.47	0.50719		1365.47	0.85792		1365.47	0.79947		1365.47	0.71131
	1363.54	0.50079		1363.54	0.85919		1363.54	0.80363		1363.54	0.70136
	1361.61	0.50965		1361.61	0.86237		1361.61	0.81408		1361.61	0.68998
	1359.69	0.5335		1359.69	0.86726		1359.69	0.82679		1359.69	0.68616
	1357.76	0.56312		1357.76	0.87313		1357.76	0.83714		1357.76	0.69565
	1355.83	0.5873		1355.83	0.87886		1355.83	0.84228		1355.83	0.71711
	1353.9	0.60176		1353.9	0.88348		1353.9	0.84183		1353.9	0.74267
	1351.97	0.60802		1351.97	0.88666		1351.97	0.83792		1351.97	0.76413
	1350.04	0.60758		1350.04	0.88842		1350.04	0.83347		1350.04	0.77801
	1348.11	0.60007		1348.11	0.88878		1348.11	0.83037		1348.11	0.78421
	1346.19	0.58398		1346.19	0.88774		1346.19	0.82937		1346.19	0.78327
	1344.26	0.55786		1344.26	0.88536		1344.26	0.83013		1344.26	0.77596
	1342.33	0.52175		1342.33	0.88182		1342.33	0.83142		1342.33	0.76377
	1340.4	0.47871		1340.4	0.87727		1340.4	0.83176		1340.4	0.74883
	1338.47	0.43594		1338.47	0.87174		1338.47	0.83029		1338.47	0.73333
	1336.54	0.40339		1336.54	0.86562		1336.54	0.82766		1336.54	0.71917
	1334.61	0.38934		1334.61	0.86008		1334.61	0.82572		1334.61	0.70806
	1332.69	0.39646		1332.69	0.8568		1332.69	0.82574		1332.69	0.70163
	1330.76	0.42116		1330.76	0.85683		1330.76	0.82732		1330.76	0.70137
	1328.83	0.45592		1328.83	0.85944		1328.83	0.82923		1328.83	0.70788
	1326.9	0.49292		1326.9	0.86233		1326.9	0.83161		1326.9	0.7204
	1324.97	0.52675		1324.97	0.86323		1324.97	0.83636		1324.97	0.73699
	1323.04	0.55522		1323.04	0.86152		1323.04	0.84477		1323.04	0.75546
	1321.11	0.5786		1321.11	0.85834		1321.11	0.85551		1321.11	0.77408
	1319.18	0.5982		1319.18	0.85558		1319.18	0.86607		1319.18	0.79169
	1317.26	0.61509		1317.26	0.85467		1317.26	0.8745		1317.26	0.80743
	1315.33	0.62955		1315.33	0.85609		1315.33	0.8794		1315.33	0.82066
	1313.4	0.64135		1313.4	0.85948		1313.4	0.88021		1313.4	0.83088
	1311.47	0.65023		1311.47	0.86406		1311.47	0.87869		1311.47	0.83785
	1309.54	0.65604		1309.54	0.86891		1309.54	0.87857		1309.54	0.84198
	1307.61	0.65862		1307.61	0.87309		1307.61	0.88185		1307.61	0.84441
	1305.68	0.65787		1305.68	0.87568		1305.68	0.88673		1305.68	0.84678
	1303.76	0.65396		1303.76	0.876		1303.76	0.89047		1303.76	0.85038
	1301.83	0.647		1301.83	0.87365		1301.83	0.89228		1301.83	0.85498
	1299.9	0.63634		1299.9	0.86834		1299.9	0.89302		1299.9	0.85827
	1297.97	0.62174		1297.97	0.86004		1297.97	0.89373		1297.97	0.85744
	1296.04	0.60597		1296.04	0.84951		1296.04	0.89489		1296.04	0.85138
	1294.11	0.59459		1294.11	0.83858		1294.11	0.8964		1294.11	0.8413
	1292.18	0.59082		1292.18	0.829		1292.18	0.89772		1292.18	0.82984
	1290.26	0.59084		1290.26	0.82122		1290.26	0.89822		1290.26	0.81982
	1288.33	0.58531		1288.33	0.81431		1288.33	0.89781		1288.33	0.81302
	1286.4	0.56534		1286.4	0.80753		1286.4	0.89726		1286.4	0.80872
	1284.47	0.52762		1284.47	0.80149		1284.47	0.89742		1284.47	0.80296
	1282.54	0.47571		1282.54	0.7979		1282.54	0.89821		1282.54	0.78998
	1280.61	0.41847		1280.61	0.79835		1280.61	0.89903		1280.61	0.76585
	1278.68	0.36582		1278.68	0.80339		1278.68	0.89964		1278.68	0.73166
	1276.75	0.32385		1276.75	0.8123		1276.75	0.90021		1276.75	0.69324
	1274.83	0.29434		1274.83	0.82344		1274.83	0.90086		1274.83	0.65764
	1272.9	0.27953		1272.9	0.83496		1272.9	0.90152		1272.9	0.62997
	1270.97	0.28461		1270.97	0.84545		1270.97	0.902		1270.97	0.6126
	1269.04	0.31278		1269.04	0.85417		1269.04	0.90209		1269.04	0.60603
	1267.11	0.35871		1267.11	0.86098		1267.11	0.90156		1267.11	0.60921
	1265.18	0.41012		1265.18	0.86612		1265.18	0.90036		1265.18	0.61888
	1263.25	0.45623		1263.25	0.87004		1263.25	0.89873		1263.25	0.62937
	1261.33	0.49359		1261.33	0.87321		1261.33	0.89711		1261.33	0.63429
	1259.4	0.52432		1259.4	0.87587		1259.4	0.89598		1259.4	0.63002
	1257.47	0.55111		1257.47	0.87812		1257.47	0.8958		1257.47	0.61822
	1255.54	0.57452		1255.54	0.87998		1255.54	0.89665		1255.54	0.6048
	1253.61	0.59367		1253.61	0.88136		1253.61	0.8979		1253.61	0.59604
	1251.68	0.60783		1251.68	0.88214		1251.68	0.89871		1251.68	0.59548
	1249.75	0.61719		1249.75	0.88213		1249.75	0.89853		1249.75	0.60315
	1247.83	0.62317		1247.83	0.8813		1247.83	0.897		1247.83	0.61679
	1245.9	0.62834		1245.9	0.87984		1245.9	0.89363		1245.9	0.6336
	1243.97	0.63522		1243.97	0.87805		1243.97	0.88792		1243.97	0.65157
	1242.04	0.64485		1242.04	0.87633		1242.04	0.88091		1242.04	0.66958
	1240.11	0.65628		1240.11	0.87511		1240.11	0.87644		1240.11	0.68683
	1238.18	0.66751		1238.18	0.8748		1238.18	0.87818		1238.18	0.70212
	1236.25	0.67676		1236.25	0.87558		1236.25	0.88478		1236.25	0.71368
	1234.32	0.68308		1234.32	0.87735		1234.32	0.89113		1234.32	0.71971
	1232.4	0.68618		1232.4	0.87976		1232.4	0.89397		1232.4	0.71938
	1230.47	0.68598		1230.47	0.88236		1230.47	0.89378		1230.47	0.71383
	1228.54	0.68204		1228.54	0.88482		1228.54	0.89295		1228.54	0.70606
	1226.61	0.6733		1226.61	0.88698		1226.61	0.89378		1226.61	0.69962
	1224.68	0.65817		1224.68	0.88879		1224.68	0.89725		1224.68	0.69689
	1222.75	0.63592		1222.75	0.89023		1222.75	0.90262		1222.75	0.69823
	1220.82	0.60897		1220.82	0.89123		1220.82	0.90814		1220.82	0.70272
	1218.9	0.58389		1218.9	0.89174		1218.9	0.9123		1218.9	0.70951
	1216.97	0.56826		1216.97	0.89174		1216.97	0.91456		1216.97	0.71854
	1215.04	0.56528		1215.04	0.89129		1215.04	0.91522		1215.04	0.72971
	1213.11	0.57182		1213.11	0.89053		1213.11	0.91515		1213.11	0.742
	1211.18	0.58096		1211.18	0.88962		1211.18	0.91524		1211.18	0.75361
	1209.25	0.58493		1209.25	0.88874		1209.25	0.91566		1209.25	0.76281
	1207.32	0.57713		1207.32	0.88814		1207.32	0.91543		1207.32	0.76817
	1205.4	0.55504		1205.4	0.88801		1205.4	0.91324		1205.4	0.76838
	1203.47	0.52371		1203.47	0.88833		1203.47	0.90878		1203.47	0.76303
	1201.54	0.49623		1201.54	0.88882		1201.54	0.90373		1201.54	0.754
	1199.61	0.48746		1199.61	0.88904		1199.61	0.90102		1199.61	0.74534
	1197.68	0.50387		1197.68	0.88855		1197.68	0.90255		1197.68	0.74132
	1195.75	0.53833		1195.75	0.88704		1195.75	0.90748		1195.75	0.74437
	1193.82	0.57599		1193.82	0.88436		1193.82	0.9131		1193.82	0.75432
	1191.89	0.60529		1191.89	0.88061		1191.89	0.91695		1191.89	0.76884
	1189.97	0.62284		1189.97	0.876		1189.97	0.91796		1189.97	0.78489
	1188.04	0.63061		1188.04	0.87068		1188.04	0.91582		1188.04	0.8002
	1186.11	0.63153		1186.11	0.86474		1186.11	0.90993		1186.11	0.81343
	1184.18	0.62717		1184.18	0.85858		1184.18	0.90024		1184.18	0.8233
	1182.25	0.61681		1182.25	0.85326		1182.25	0.88992		1182.25	0.82772
	1180.32	0.59639		1180.32	0.85038		1180.32	0.88407		1180.32	0.82319
	1178.39	0.55937		1178.39	0.85131		1178.39	0.88334		1178.39	0.80529
	1176.47	0.50391		1176.47	0.85594		1176.47	0.88314		1176.47	0.7717
	1174.54	0.44174		1174.54	0.8627		1174.54	0.87906		1174.54	0.72619
	1172.61	0.39643		1172.61	0.86976		1172.61	0.86814		1172.61	0.67873
	1170.68	0.38781		1170.68	0.87604		1170.68	0.84818		1170.68	0.63998
	1168.75	0.41721		1168.75	0.88127		1168.75	0.8223		1168.75	0.61573
	1166.82	0.46847		1166.82	0.88551		1166.82	0.80209		1166.82	0.60649
	1164.89	0.52189		1164.89	0.8889		1164.89	0.79795		1164.89	0.61055
	1162.97	0.56636		1162.97	0.89157		1162.97	0.80783		1162.97	0.62631
	1161.04	0.60027		1161.04	0.89371		1161.04	0.82276		1161.04	0.65149
	1159.11	0.62592		1159.11	0.89551		1159.11	0.83782		1159.11	0.68175
	1157.18	0.64548		1157.18	0.89716		1157.18	0.85205		1157.18	0.71188
	1155.25	0.66025		1155.25	0.89871		1155.25	0.86443		1155.25	0.73845
	1153.32	0.67113		1153.32	0.90012		1153.32	0.87402		1153.32	0.76055
	1151.39	0.67883		1151.39	0.90123		1151.39	0.88096		1151.39	0.77864
	1149.46	0.68361		1149.46	0.90183		1149.46	0.88595		1149.46	0.79346
	1147.54	0.68529		1147.54	0.90168		1147.54	0.88923		1147.54	0.80579
	1145.61	0.68299		1145.61	0.90052		1145.61	0.89009		1145.61	0.81634
	1143.68	0.67468		1143.68	0.89801		1143.68	0.88702		1143.68	0.82567
	1141.75	0.65675		1141.75	0.89369		1141.75	0.87861		1141.75	0.83412
	1139.82	0.62531		1139.82	0.88705		1139.82	0.86494		1139.82	0.84191
	1137.89	0.58081		1137.89	0.87791		1137.89	0.84899		1137.89	0.84912
	1135.96	0.53462		1135.96	0.86686		1135.96	0.8365		1135.96	0.85578
	1134.04	0.50766		1134.04	0.85548		1134.04	0.83308		1134.04	0.86183
	1132.11	0.51474		1132.11	0.84562		1132.11	0.84029		1132.11	0.867
	1130.18	0.54974		1130.18	0.83868		1130.18	0.85467		1130.18	0.87071
	1128.25	0.59231		1128.25	0.83526		1128.25	0.87074		1128.25	0.87225
	1126.32	0.62717		1126.32	0.83551		1126.32	0.88434		1126.32	0.87118
	1124.39	0.6512		1124.39	0.83958		1124.39	0.89366		1124.39	0.86783
	1122.46	0.66692		1122.46	0.84742		1122.46	0.89845		1122.46	0.8632
	1120.54	0.67649		1120.54	0.85763		1120.54	0.89893		1120.54	0.85846
	1118.61	0.6809		1118.61	0.86757		1118.61	0.89498		1118.61	0.85448
	1116.68	0.68119		1116.68	0.875		1116.68	0.88489		1116.68	0.85178
	1114.75	0.67911		1114.75	0.87937		1114.75	0.86426		1114.75	0.85059
	1112.82	0.67697		1112.82	0.88149		1112.82	0.83129		1112.82	0.85086
	1110.89	0.67673		1110.89	0.88246		1110.89	0.79986		1110.89	0.8525
	1108.96	0.67951		1108.96	0.88319		1108.96	0.7938		1108.96	0.85529
	1107.04	0.68539		1107.04	0.88425		1107.04	0.81703		1107.04	0.85862
	1105.11	0.69331		1105.11	0.88579		1105.11	0.84946		1105.11	0.86149
	1103.18	0.70129		1103.18	0.88755		1103.18	0.87474		1103.18	0.86293
	1101.25	0.70752		1101.25	0.88904		1101.25	0.89084		1101.25	0.86228
	1099.32	0.71138		1099.32	0.88983		1099.32	0.90039		1099.32	0.85911
	1097.39	0.71345		1097.39	0.88978		1097.39	0.90552		1097.39	0.85284
	1095.46	0.71474		1095.46	0.88909		1095.46	0.9081		1095.46	0.84257
	1093.53	0.71606		1093.53	0.88813		1093.53	0.9098		1093.53	0.82751
	1091.61	0.71769		1091.61	0.88738		1091.61	0.91155		1091.61	0.80803
	1089.68	0.71934		1089.68	0.88727		1089.68	0.91348		1089.68	0.78702
	1087.75	0.72074		1087.75	0.88817		1087.75	0.91519		1087.75	0.76992
	1085.82	0.72204		1085.82	0.89018		1085.82	0.91624		1085.82	0.76194
	1083.89	0.72349		1083.89	0.893		1083.89	0.91638		1083.89	0.76452
	1081.96	0.72501		1081.96	0.89609		1081.96	0.9154		1081.96	0.77431
	1080.03	0.72644		1080.03	0.89893		1080.03	0.91305		1080.03	0.78589
	1078.11	0.72771		1078.11	0.90129		1078.11	0.90873		1078.11	0.79531
	1076.18	0.72895		1076.18	0.90323		1076.18	0.9014		1076.18	0.80153
	1074.25	0.73029		1074.25	0.90495		1074.25	0.88994		1074.25	0.8054
	1072.32	0.73175		1072.32	0.9065		1072.32	0.8751		1072.32	0.8081
	1070.39	0.73319		1070.39	0.90772		1070.39	0.86175		1070.39	0.81033
	1068.46	0.73441		1068.46	0.90842		1068.46	0.85598		1068.46	0.8123
	1066.53	0.73522		1066.53	0.90839		1066.53	0.85828		1066.53	0.81429
	1064.61	0.73547		1064.61	0.90755		1064.61	0.86272		1064.61	0.81686
	1062.68	0.7352		1062.68	0.906		1062.68	0.86359		1062.68	0.82055
	1060.75	0.73457		1060.75	0.90396		1060.75	0.86027		1060.75	0.82528
	1058.82	0.73384		1058.82	0.90163		1058.82	0.85705		1058.82	0.82991
	1056.89	0.73327		1056.89	0.89916		1056.89	0.85891		1056.89	0.83268
	1054.96	0.73294		1054.96	0.89684		1054.96	0.8663		1054.96	0.83208
	1053.03	0.7329		1053.03	0.89517		1053.03	0.8755		1053.03	0.82757
	1051.1	0.73313		1051.1	0.89466		1051.1	0.88357		1051.1	0.82023
	1049.18	0.73354		1049.18	0.89548		1049.18	0.89006		1049.18	0.81296
	1047.25	0.73392		1047.25	0.89735		1047.25	0.89529		1047.25	0.80929
	1045.32	0.73398		1045.32	0.89977		1045.32	0.8992		1045.32	0.81124
	1043.39	0.73336		1043.39	0.90225		1043.39	0.9012		1043.39	0.81802
	1041.46	0.73158		1041.46	0.90447		1041.46	0.90038		1041.46	0.82718
	1039.53	0.72798		1039.53	0.90631		1039.53	0.89544		1039.53	0.83636
	1037.6	0.72159		1037.6	0.90779		1037.6	0.88405		1037.6	0.84399
	1035.68	0.71111		1035.68	0.90891		1035.68	0.86366		1035.68	0.84887
	1033.75	0.69581		1033.75	0.90969		1033.75	0.83722		1033.75	0.85035
	1031.82	0.67782		1031.82	0.9102		1031.82	0.81776		1031.82	0.8494
	1029.89	0.66346		1029.89	0.91059		1029.89	0.81825		1029.89	0.84862
	1027.96	0.65984		1027.96	0.91096		1027.96	0.83634		1027.96	0.84938
	1026.03	0.6687		1026.03	0.9112		1026.03	0.85891		1026.03	0.85065
	1024.1	0.68264		1024.1	0.91057		1024.1	0.87773		1024.1	0.85154
	1022.18	0.68754		1022.18	0.90757		1022.18	0.89203		1022.18	0.85132
	1020.25	0.67531		1020.25	0.90154		1020.25	0.90202		1020.25	0.8456
	1018.32	0.65919		1018.32	0.89518		1018.32	0.90765		1018.32	0.83063
	1016.39	0.6622		1016.39	0.89348		1016.39	0.91076		1016.39	0.81486
	1014.46	0.68487		1014.46	0.898		1014.46	0.91398		1014.46	0.8135
	1012.53	0.70725		1012.53	0.90511		1012.53	0.91815		1012.53	0.82828
	1010.6	0.71855		1010.6	0.91085		1010.6	0.92226		1010.6	0.84664
	1008.67	0.72291		1008.67	0.91461		1008.67	0.92529		1008.67	0.85986
	1006.75	0.7263		1006.75	0.91756		1006.75	0.92703		1006.75	0.86929
	1004.82	0.7305		1004.82	0.92029		1004.82	0.92777		1004.82	0.87841
	1002.89	0.73486		1002.89	0.9226		1002.89	0.9274		1002.89	0.88763
	1000.96	0.73852		1000.96	0.92433		1000.96	0.92504		1000.96	0.89566
	999.032	0.74124		999.032	0.92555		999.032	0.91934		999.032	0.90152
	997.103	0.74365		997.103	0.92658		997.103	0.9093		997.103	0.9053
	995.174	0.74616		995.174	0.92774		995.174	0.89633		995.174	0.90804
	993.246	0.74819		993.246	0.92898		993.246	0.88564		993.246	0.91044
	991.317	0.74922		991.317	0.92997		991.317	0.88284		991.317	0.91216
	989.388	0.74936		989.388	0.9305		989.388	0.88841		989.388	0.91243
	987.46	0.74878		987.46	0.93055		987.46	0.89795		987.46	0.91093
	985.531	0.74707		985.531	0.93017		985.531	0.9074		985.531	0.90778
	983.603	0.74274		983.603	0.92938		983.603	0.91554		983.603	0.90307
	981.674	0.73233		981.674	0.92812		981.674	0.92254		981.674	0.89667
	979.745	0.71074		979.745	0.92641		979.745	0.92849		979.745	0.88885
	977.817	0.67702		977.817	0.92453		977.817	0.93328		977.817	0.8814
	975.888	0.64309		975.888	0.92297		975.888	0.93721		975.888	0.87752
	973.959	0.62934		973.959	0.92221		973.959	0.94086		973.959	0.87977
	972.031	0.64401		972.031	0.9224		972.031	0.94453		972.031	0.88757
	970.102	0.67414		970.102	0.92337		970.102	0.94796		970.102	0.89696
	968.173	0.70178		968.173	0.9247		968.173	0.9508		968.173	0.90305
	966.245	0.71999		966.245	0.92596		966.245	0.953		966.245	0.90352
	964.316	0.73112		964.316	0.9268		964.316	0.95476		964.316	0.8998
	962.388	0.73878		962.388	0.9271		962.388	0.95632		962.388	0.89515
	960.459	0.74452		960.459	0.92697		960.459	0.95774		960.459	0.89218
	958.53	0.74827		958.53	0.92658		958.53	0.95897		958.53	0.89258
	956.602	0.74976		956.602	0.92605		956.602	0.95988		956.602	0.89736
	954.673	0.74948		954.673	0.92542		954.673	0.9604		954.673	0.90562
	952.744	0.74872		952.744	0.92473		952.744	0.96053		952.744	0.91466
	950.816	0.7489		950.816	0.92422		950.816	0.96036		950.816	0.92262
	948.887	0.75063		948.887	0.92421		948.887	0.96006		948.887	0.9297
	946.959	0.75331		946.959	0.92497		946.959	0.95979		946.959	0.93669
	945.03	0.75547		945.03	0.92661		945.03	0.95951		945.03	0.94353
	943.101	0.75571		943.101	0.92902		943.101	0.9589		943.101	0.94927
	941.173	0.75346		941.173	0.93185		941.173	0.95755		941.173	0.95258
	939.244	0.74942		939.244	0.93464		939.244	0.95493		939.244	0.95212
	937.315	0.74458		937.315	0.93703		937.315	0.95045		937.315	0.94683
	935.387	0.73832		935.387	0.93881		935.387	0.94379		935.387	0.93672
	933.458	0.72879		933.458	0.93999		933.458	0.93532		933.458	0.92415
	931.529	0.7168		931.529	0.9407		931.529	0.92552		931.529	0.91391
	929.601	0.70793		929.601	0.9411		929.601	0.9131		929.601	0.91043
	927.672	0.7084		927.672	0.9413		927.672	0.89386		927.672	0.91439
	925.744	0.71847		925.744	0.94136		925.744	0.86431		925.744	0.92297
	923.815	0.73185		923.815	0.9413		923.815	0.8324		923.815	0.93255
	921.886	0.74189		921.886	0.94108		921.886	0.81935		921.886	0.94036
	919.958	0.74595		919.958	0.94065		919.958	0.83671		919.958	0.94489
	918.029	0.74437		918.029	0.93999		918.029	0.86981		918.029	0.94591
	916.1	0.73886		916.1	0.93908		916.1	0.89724		916.1	0.94411
	914.172	0.73261		914.172	0.93796		914.172	0.91177		914.172	0.94039
	912.243	0.7296		912.243	0.93669		912.243	0.91605		912.243	0.9352
	910.315	0.73173		910.315	0.93531		910.315	0.91466		910.315	0.92842
	908.386	0.73708		908.386	0.93381		908.386	0.91215		908.386	0.91998
	906.457	0.74185		906.457	0.93218		906.457	0.90912		906.457	0.91046
	904.529	0.74351		904.529	0.93035		904.529	0.90095		904.529	0.90105
	902.6	0.74174		902.6	0.92822		902.6	0.88115		902.6	0.89284
	900.671	0.73728		900.671	0.9257		900.671	0.84503		900.671	0.88593
	898.743	0.73069		898.743	0.92288		898.743	0.80027		898.743	0.8793
	896.814	0.72157		896.814	0.91998		896.814	0.7725		896.814	0.87151
	894.885	0.70846		894.885	0.91718		894.885	0.77906		894.885	0.86162
	892.957	0.68974		892.957	0.91456		892.957	0.80469		892.957	0.84963
	891.028	0.66593		891.028	0.91219		891.028	0.82308		891.028	0.83674
	889.1	0.64136		889.1	0.91035		889.1	0.8237		889.1	0.8248
	887.171	0.6225		887.171	0.90955		887.171	0.80892		887.171	0.8155
	885.242	0.61441		885.242	0.91036		885.242	0.78796		885.242	0.81011
	883.314	0.61934		883.314	0.91284		883.314	0.77689		883.314	0.80963
	881.385	0.63689		881.385	0.9165		881.385	0.78728		881.385	0.81501
	879.456	0.66356		879.456	0.92056		879.456	0.81425		879.456	0.8264
	877.528	0.69315		877.528	0.92446		877.528	0.84435		877.528	0.84207
	875.599	0.71953		875.599	0.92796		875.599	0.86973		875.599	0.85875
	873.671	0.73946		873.671	0.931		873.671	0.88969		873.671	0.87347
	871.742	0.75277		871.742	0.9335		871.742	0.90571		871.742	0.88482
	869.813	0.76082		869.813	0.93523		869.813	0.91891		869.813	0.89277
	867.885	0.76513		867.885	0.93597		867.885	0.92963		867.885	0.89791
	865.956	0.76699		865.956	0.93574		865.956	0.93797		865.956	0.90138
	864.027	0.7675		864.027	0.93468		864.027	0.94402		864.027	0.90474
	862.099	0.76749		862.099	0.93281		862.099	0.94797		862.099	0.90896
	860.17	0.76738		860.17	0.93006		860.17	0.94992		860.17	0.91359
	858.241	0.76712		858.241	0.92659		858.241	0.94986		858.241	0.91754
	856.313	0.76621		856.313	0.92299		856.313	0.94768		856.313	0.92013
	854.384	0.7636		854.384	0.91963		854.384	0.94339		854.384	0.92104
	852.456	0.75762		852.456	0.91593		852.456	0.9374		852.456	0.91971
	850.527	0.74611		850.527	0.9106		850.527	0.93084		850.527	0.91466
	848.598	0.72748		848.598	0.90269		848.598	0.92531		848.598	0.90341
	846.67	0.70188		846.67	0.89228		846.67	0.92175		846.67	0.8835
	844.741	0.67097		844.741	0.87993		844.741	0.91952		844.741	0.85497
	842.812	0.63643		842.812	0.86597		842.812	0.91704		842.812	0.82175
	840.884	0.59828		840.884	0.85046		840.884	0.91308		840.884	0.78894
	838.955	0.5544		838.955	0.83386		838.955	0.90717		838.955	0.75763
	837.027	0.50424		837.027	0.81715		837.027	0.89949		837.027	0.72436
	835.098	0.45269		835.098	0.80124		835.098	0.89083		835.098	0.68706
	833.169	0.40601		833.169	0.78658		833.169	0.88246		833.169	0.64956
	831.241	0.36633		831.241	0.77352		831.241	0.87624		831.241	0.61787
	829.312	0.33848		829.312	0.76302		829.312	0.87468		829.312	0.59348
	827.383	0.33774		827.383	0.75684		827.383	0.8802		827.383	0.57322
	825.455	0.37949		825.455	0.75708		825.455	0.89288		825.455	0.55583
	823.526	0.45934		823.526	0.76497		823.526	0.90931		823.526	0.54624
	821.597	0.55022		821.597	0.77942		821.597	0.9246		821.597	0.55145
	819.669	0.62388		819.669	0.79718		819.669	0.93558		819.669	0.57355
	817.74	0.67022		817.74	0.81478		817.74	0.94188		817.74	0.60796
	815.812	0.69424		815.812	0.8302		815.812	0.94472		815.812	0.64743
	813.883	0.70305		813.883	0.84292		813.883	0.94537		813.883	0.68608
	811.954	0.69975		811.954	0.85311		811.954	0.94458		811.954	0.72037
	810.026	0.68688		810.026	0.86105		810.026	0.94274		810.026	0.74834
	808.097	0.67313		808.097	0.86708		808.097	0.94		808.097	0.76892
	806.168	0.6693		806.168	0.87159		806.168	0.93624		806.168	0.78127
	804.24	0.67489		804.24	0.87505		804.24	0.93106		804.24	0.78532
	802.311	0.67796		802.311	0.87795		802.311	0.92444		802.311	0.78398
	800.382	0.67184		800.382	0.88082		800.382	0.91654		800.382	0.78369
	798.454	0.66426		798.454	0.88406		798.454	0.9068		798.454	0.79047
	796.525	0.66572		796.525	0.88792		796.525	0.89729		796.525	0.80499
	794.597	0.67527		794.597	0.89228		794.597	0.89597		794.597	0.82285
	792.668	0.684		792.668	0.89648		792.668	0.90796		792.668	0.83954
	790.739	0.68665		790.739	0.89968		790.739	0.92688		790.739	0.85339
	788.811	0.68378		788.811	0.90159		788.811	0.94295		788.811	0.86468
	786.882	0.6774		786.882	0.9028		786.882	0.95299		786.882	0.874
	784.953	0.6688		784.953	0.90402		784.953	0.95858		784.953	0.88174
	783.025	0.65848		783.025	0.90552		783.025	0.96137		783.025	0.8874
	781.096	0.64625		781.096	0.90724		781.096	0.96232		781.096	0.88733
	779.168	0.63072		779.168	0.90915		779.168	0.96252		779.168	0.87219
	777.239	0.60669		777.239	0.91134		777.239	0.96314		777.239	0.83355
	775.31	0.56535		775.31	0.91387		775.31	0.96467		775.31	0.78045
	773.382	0.51264		773.382	0.91657		773.382	0.96683		773.382	0.74027
	771.453	0.48489		771.453	0.91916		771.453	0.96905		771.453	0.73456
	769.524	0.50844		769.524	0.92158		769.524	0.97088		769.524	0.7591
	767.596	0.55594		767.596	0.92393		767.596	0.972		767.596	0.79058
	765.667	0.5861		765.667	0.9262		765.667	0.9723		765.667	0.81189
	763.738	0.59327		763.738	0.92825		763.738	0.97175		763.738	0.8247
	761.81	0.59148		761.81	0.92998		761.81	0.97025		761.81	0.83647
	759.881	0.5887		759.881	0.93142		759.881	0.96787		759.881	0.8477
	757.953	0.58704		757.953	0.93272		757.953	0.96478		757.953	0.8536
	756.024	0.58708		756.024	0.93399		756.024	0.96122		756.024	0.84934
	754.095	0.58854		754.095	0.93525		754.095	0.95731		754.095	0.83318
	752.167	0.59083		752.167	0.93637		752.167	0.95274		752.167	0.80813
	750.238	0.59376		750.238	0.93717		750.238	0.94667		750.238	0.78039
	748.309	0.5972		748.309	0.93758		748.309	0.93758		748.309	0.75489
	746.381	0.60066		746.381	0.93784		746.381	0.92329		746.381	0.73278
	744.452	0.6031		744.452	0.93822		744.452	0.90144		744.452	0.71292
	742.524	0.60323		742.524	0.93873		742.524	0.87215		742.524	0.69516
	740.595	0.60026		740.595	0.93892		740.595	0.84259		740.595	0.68213
	738.666	0.59477		738.666	0.93791		738.666	0.82597		738.666	0.67718
	736.738	0.58937		736.738	0.93517		736.738	0.83154		736.738	0.68181
	734.809	0.58851		734.809	0.93186		734.809	0.85624		734.809	0.6964
	732.88	0.59346		732.88	0.93032		732.88	0.8877		732.88	0.7208
	730.952	0.5972		730.952	0.93136		730.952	0.91469		730.952	0.752
	729.023	0.59009		729.023	0.9335		729.023	0.93373		729.023	0.78399
	727.094	0.56699		727.094	0.93534		727.094	0.94646		727.094	0.81165
	725.166	0.5298		725.166	0.9366		725.166	0.95474		725.166	0.83308
	723.237	0.49233		723.237	0.93731		723.237	0.95967		723.237	0.8484
	721.309	0.47378		721.309	0.93774		721.309	0.96222		721.309	0.8578
	719.38	0.48053		719.38	0.93831		719.38	0.96325		719.38	0.86095
	717.451	0.50446		717.451	0.93892		717.451	0.96375		717.451	0.85736
	715.523	0.53656		715.523	0.93898		715.523	0.96474		715.523	0.84715
	713.594	0.57034		713.594	0.93789		713.594	0.96625		713.594	0.8314
	711.665	0.59842		711.665	0.93534		711.665	0.9671		711.665	0.81235
	709.737	0.61444		709.737	0.93122		709.737	0.96596		709.737	0.79315
	707.808	0.61523		707.808	0.92568		707.808	0.96231		707.808	0.77708
	705.879	0.60043		705.879	0.91907		705.879	0.95636		705.879	0.76652
	703.951	0.57548		703.951	0.91196		703.951	0.94858		703.951	0.76233
	702.022	0.55509		702.022	0.90515		702.022	0.94003		702.022	0.76362
	700.094	0.55623		700.094	0.89976		700.094	0.93329		700.094	0.76827
	698.165	0.58273		698.165	0.89703		698.165	0.93191		698.165	0.77429
	696.236	0.62143		696.236	0.89773		696.236	0.93752		696.236	0.78143
	694.308	0.65638		694.308	0.9018		694.308	0.94799		694.308	0.79108
	692.379	0.68162		692.379	0.90835		692.379	0.95924		692.379	0.80472
	690.45	0.69975		690.45	0.91605		690.45	0.96842		690.45	0.82232
	688.522	0.71436		688.522	0.92355		688.522	0.97498		688.522	0.84201
	686.593	0.72647		686.593	0.92996		686.593	0.97945		686.593	0.86108
	684.665	0.7358		684.665	0.935		684.665	0.98244		684.665	0.87753
	682.736	0.74268		682.736	0.93869		682.736	0.98435		682.736	0.89068
	680.807	0.74772		680.807	0.94087		680.807	0.98562		680.807	0.90087
	678.879	0.75144		678.879	0.94167		678.879	0.98683		678.879	0.90894
	676.95	0.75434		676.95	0.94178		676.95	0.9884		676.95	0.91565
	675.021	0.75674		675.021	0.94129		675.021	0.99022		675.021	0.92143
	673.093	0.75885		673.093	0.93971		673.093	0.99193		673.093	0.92644
	671.164	0.76114		671.164	0.93699		671.164	0.99331		671.164	0.93085
	669.235	0.76379		669.235	0.93349		669.235	0.99436		669.235	0.93495
	667.307	0.76581		667.307	0.92961		667.307	0.99503		667.307	0.93873
	665.378	0.76681		665.378	0.926		665.378	0.99534		665.378	0.94101
	663.45	0.76786		663.45	0.92304		663.45	0.99552		663.45	0.93924
	661.521	0.76929		661.521	0.92022		661.521	0.99578		661.521	0.9304
	659.592	0.77052		659.592	0.91737		659.592	0.9961		659.592	0.9151
	657.664	0.77125		657.664	0.916		657.664	0.99641		657.664	0.90171
	655.735	0.77151		655.735	0.9181		655.735	0.99668		655.735	0.89962
	653.806	0.77125		653.806	0.92367		653.806	0.99683		653.806	0.90795
	651.878	0.77057		651.878	0.93045		651.878	0.99682		651.878	0.91876
	649.949	0.76992		649.949	0.93619		649.949	0.99679		649.949	0.92733
	648.021	0.76959		648.021	0.94018		648.021	0.99675		648.021	0.93343
	646.092	0.76938		646.092	0.94287		646.092	0.99664		646.092	0.93818
	644.163	0.76967		644.163	0.945		644.163	0.99674		644.163	0.94328
	642.235	0.77136		642.235	0.94719		642.235	0.99738		642.235	0.94972
	640.306	0.77421		640.306	0.94969		640.306	0.9983		640.306	0.95678
	638.377	0.77687		638.377	0.95226		638.377	0.9991		638.377	0.96298
	636.449	0.77858		636.449	0.95457		636.449	0.99967		636.449	0.96723
	634.52	0.77946		634.52	0.95643		634.52	1		634.52	0.96825
	632.591	0.77972		632.591	0.95781		632.591	0.99995		632.591	0.96451
	630.663	0.77954		630.663	0.95878		630.663	0.99949		630.663	0.95635
	628.734	0.77909		628.734	0.9595		628.734	0.99881		628.734	0.94684
	626.806	0.77844		626.806	0.95993		626.806	0.99823		626.806	0.93848
	624.877	0.77749		624.877	0.9599		624.877	0.99799		624.877	0.93115
	622.948	0.77584		622.948	0.95945		622.948	0.99805		622.948	0.92486
	621.02	0.77242		621.02	0.95861		621.02	0.99795		621.02	0.92258
	619.091	0.76521		619.091	0.95732		619.091	0.99718		619.091	0.92784
	617.162	0.75241		617.162	0.9553		617.162	0.99539		617.162	0.939
	615.234	0.736		615.234	0.95212		615.234	0.99248		615.234	0.94847
	613.305	0.72297		613.305	0.94779		613.305	0.98897		613.305	0.94973
	611.376	0.71923		611.376	0.94348		611.376	0.98609		611.376	0.94406
	609.448	0.72463		609.448	0.94101		609.448	0.98495		609.448	0.93879
	607.519	0.73622		607.519	0.94126		607.519	0.98569		607.519	0.93976
	605.591	0.75041		605.591	0.94304		605.591	0.98762		605.591	0.94587
	603.662	0.76243		603.662	0.94422		603.662	0.99004		603.662	0.9515
	601.733	0.76947		601.733	0.94411		601.733	0.99244		601.733	0.95347
	599.805	0.77242		599.805	0.9437		599.805	0.99418		599.805	0.95337
	597.876	0.773		597.876	0.94361		597.876	0.99467		597.876	0.95357
	595.947	0.77155		595.947	0.94346		595.947	0.99397		595.947	0.954
	594.019	0.76748		594.019	0.94319		594.019	0.99265		594.019	0.9534
	592.09	0.76014		592.09	0.94374		592.09	0.99138		592.09	0.9515
	590.162	0.74907		590.162	0.94566		590.162	0.99065		590.162	0.94924
	588.233	0.73537		588.233	0.94805		588.233	0.99071		588.233	0.94762
	586.304	0.72474		586.304	0.94932		586.304	0.99149		586.304	0.94697
	584.376	0.72451		584.376	0.94873		584.376	0.99248		584.376	0.94715
	582.447	0.73374		582.447	0.94684		582.447	0.99308		582.447	0.94818
	580.518	0.74339		580.518	0.94478		580.518	0.99305		580.518	0.95024
	578.59	0.74769		578.59	0.94342		578.59	0.99262		578.59	0.95251
	576.661	0.74869		576.661	0.94331		576.661	0.99224		576.661	0.9528
	574.732	0.75066		574.732	0.94433		574.732	0.99216		574.732	0.94912
	572.804	0.7551		572.804	0.94581		572.804	0.99213		572.804	0.94171
	570.875	0.76061		570.875	0.94717		570.875	0.99187		570.875	0.93395
	568.947	0.76451		568.947	0.9482		568.947	0.99149		568.947	0.93071
	567.018	0.76383		567.018	0.94859		567.018	0.99117		567.018	0.93502
	565.089	0.75711		565.089	0.94796		565.089	0.99067		565.089	0.94561
	563.161	0.74826		563.161	0.94632		563.161	0.9893		563.161	0.95838
	561.232	0.74372		561.232	0.94433		561.232	0.98614		561.232	0.9695
	559.303	0.74113		559.303	0.94313		559.303	0.98085		559.303	0.97701
	557.375	0.7282		557.375	0.94329		557.375	0.97477		557.375	0.98051
	555.446	0.70191		555.446	0.94393		555.446	0.97078		555.446	0.98016
	553.518	0.68018		553.518	0.94352		553.518	0.97109		553.518	0.97671
	551.589	0.67816		551.589	0.94149		551.589	0.9742		551.589	0.97147
	549.66	0.68635		549.66	0.93876		549.66	0.976		549.66	0.9652
	547.732	0.68762		547.732	0.93672		547.732	0.97466		547.732	0.9575
	545.803	0.67712		545.803	0.9356		545.803	0.97198		545.803	0.94822
	543.874	0.66148		543.874	0.93453		543.874	0.97016		543.874	0.93889
	541.946	0.65267		541.946	0.93323		541.946	0.96983		541.946	0.93209
	540.017	0.65792		540.017	0.9325		540.017	0.97059		540.017	0.92954
	538.088	0.67332		538.088	0.93289		538.088	0.97159		538.088	0.93091
	536.16	0.69064		536.16	0.93409		536.16	0.97117		536.16	0.93434
	534.231	0.70511		534.231	0.93576		534.231	0.96803		534.231	0.93786
	532.303	0.71601		532.303	0.93782		532.303	0.96455		532.303	0.94007
	530.374	0.72457		530.374	0.9402		530.374	0.96602		530.374	0.94034
	528.445	0.73219		528.445	0.94279		528.445	0.97338		528.445	0.93826
	526.517	0.73892		526.517	0.94554		526.517	0.98159		526.517	0.93305
	524.588	0.74355		524.588	0.9484		524.588	0.98672		524.588	0.92421
	522.659	0.74558		522.659	0.9514		522.659	0.98897		522.659	0.91277
	520.731	0.74648		520.731	0.95452		520.731	0.98965		520.731	0.90145
	518.802	0.74779		518.802	0.95763		518.802	0.98968		518.802	0.89363
	516.874	0.74868		516.874	0.96052		516.874	0.98973		516.874	0.89174
	514.945	0.74753		514.945	0.96298		514.945	0.99017		514.945	0.89599
	513.016	0.74563		513.016	0.96501		513.016	0.99097		513.016	0.90468
	511.088	0.74675		511.088	0.96669		511.088	0.99183		511.088	0.91572
	509.159	0.75228		509.159	0.96805		509.159	0.99251		509.159	0.92744
	507.23	0.7598		507.23	0.96925		507.23	0.99299		507.23	0.93867
	505.302	0.7671		505.302	0.97058		505.302	0.99348		505.302	0.94866
	503.373	0.77395		503.373	0.97219		503.373	0.99429		503.373	0.95696
	501.444	0.77984		501.444	0.97401		501.444	0.99547		501.444	0.96327
	499.516	0.78352		499.516	0.97569		499.516	0.99662		499.516	0.96775
	497.587	0.78493		497.587	0.97694		497.587	0.99745		497.587	0.97104
	495.659	0.78529		495.659	0.97772		495.659	0.99786		495.659	0.97377
	493.73	0.78562		493.73	0.97809		493.73	0.99771		493.73	0.97627
	491.801	0.78599		491.801	0.97812		491.801	0.99687		491.801	0.97866
	489.873	0.78598		489.873	0.97782		489.873	0.99568		489.873	0.98108
	487.944	0.78544		487.944	0.97749		487.944	0.99495		487.944	0.98369
	486.015	0.7846		486.015	0.97747		486.015	0.99537		486.015	0.9867
	484.087	0.78365		484.087	0.97763		484.087	0.99666		484.087	0.99009
	482.158	0.78254		482.158	0.97756		482.158	0.99782		482.158	0.99343
	480.229	0.7812		480.229	0.97728		480.229	0.99826		480.229	0.99633
	478.301	0.78005		478.301	0.97696		478.301	0.99815		478.301	0.99857
	476.372	0.78017		476.372	0.97655		476.372	0.99762		476.372	0.99978
	474.444	0.78232		474.444	0.97601		474.444	0.99674		474.444	0.99986
	472.515	0.78574		472.515	0.9752		472.515	0.99571		472.515	0.99936
	470.586	0.78851		470.586	0.97403		470.586	0.99453		470.586	0.99895
	468.658	0.78947		468.658	0.97271		468.658	0.99326		468.658	0.99879
	466.729	0.78895		466.729	0.97161		466.729	0.99221		466.729	0.99892
	464.8	0.78801		464.8	0.97122		464.8	0.9917		464.8	0.99935
	462.872	0.78757		462.872	0.97162		462.872	0.99182		462.872	0.99991
	460.943	0.78803		460.943	0.97237		460.943	0.99224		460.943	1.00031
	459.015	0.78931		459.015	0.97298		459.015	0.99255		459.015	1.00046
	457.086	0.79091		457.086	0.97316		457.086	0.99237		457.086	1.00035
	455.157	0.79243		455.157	0.97295		455.157	0.99147		455.157	1
	453.229	0.79393		453.229	0.97268		453.229	0.98985		453.229	1.00029
	451.3	0.79531		451.3	0.97232		451.3	0.98734		451.3	1.00043
	449.371	0.79597		449.371	0.97122		449.371	0.98362		449.371	0.99996
	447.443	0.79584		447.443	0.9691		447.443	0.97909		447.443	0.99881
	445.514	0.79547		445.514	0.96632		445.514	0.97525		445.514	0.99753
	443.585	0.79501		443.585	0.96313		443.585	0.97334		443.585	0.99625
	441.657	0.79461		441.657	0.96042		441.657	0.97389		441.657	0.99496
	439.728	0.79555		439.728	0.96063		439.728	0.97777		439.728	0.99507
	437.8	0.79745		437.8	0.96453		437.8	0.98361		437.8	0.99629
	435.871	0.79772		435.871	0.96987		435.871	0.98773		435.871	0.99595
	433.942	0.79686		433.942	0.97531		433.942	0.99042		433.942	0.99516
	432.014	0.79684		432.014	0.98014		432.014	0.99391		432.014	0.99648
	430.085	0.79662		430.085	0.98306		430.085	0.9965		430.085	0.99829
	428.156	0.7953		428.156	0.98428		428.156	0.99701		428.156	0.99907
	426.228	0.79371		426.228	0.98491		426.228	0.99716		426.228	0.99957
	424.299	0.79202		424.299	0.98577		424.299	0.99756		424.299	0.9998
	422.371	0.79045		422.371	0.98733		422.371	0.99795		422.371	0.99966
	420.442	0.7896		420.442	0.98909		420.442	0.99867		420.442	0.99972
	418.513	0.7895		418.513	0.99049		418.513	0.99958		418.513	1
	416.585	0.78972		416.585	0.99144		416.585	0.99965		416.585	1.00027
	414.656	0.78962		414.656	0.99178		414.656	1		414.656	0.99791
	412.727	0.78837		412.727	0.99157		412.727	0.99886		412.727	0.99244
	410.799	0.7857		410.799	0.99168		410.799	0.99739		410.799	0.98589
	408.87	0.78231		408.87	0.99306		408.87	0.9972		408.87	0.98113
	406.941	0.77851		406.941	0.99574		406.941	0.99792		406.941	0.97975
	405.013	0.77396		405.013	0.99855		405.013	0.99828		405.013	0.98201
	403.084	0.76862		403.084	1		403.084	0.99818		403.084	0.98721
	401.156	0.76307		401.156	1.00037		401.156	0.99842		401.156	0.99375
	399.227	0.75846		399.227	1		399.227	1		399.227	1

## Sheet: Figure S4
Figure S4. The 13C CP/MAS NMR spectrum of Salen-COF-113
	σ / ppm
	333.057	8.87171e-07
	333.027	-8.23146e-08
	332.996	-8.04858e-07
	332.966	-1.40256e-06
	332.936	-1.98169e-06
	332.905	-2.62023e-06
	332.875	-3.36118e-06
	332.844	-4.21137e-06
	332.814	-5.14416e-06
	332.783	-6.10427e-06
	332.753	-7.01409e-06
	332.722	-7.7817e-06
	332.692	-8.31139e-06
	332.661	-8.51695e-06
	332.631	-8.33628e-06
	332.601	-7.74484e-06
	332.57	-6.76504e-06
	332.54	-5.46849e-06
	332.509	-3.97008e-06
	332.479	-2.41415e-06
	332.448	-9.55894e-07
	332.418	2.57852e-07
	332.387	1.1041e-06
	332.357	1.67834e-06
	332.326	2.08586e-06
	332.296	2.27087e-06
	332.266	2.21439e-06
	332.235	1.93259e-06
	332.205	1.47288e-06
	332.174	9.06154e-07
	332.144	3.14478e-07
	332.113	-2.24492e-07
	332.083	-6.53014e-07
	332.052	-9.44453e-07
	332.022	-1.10623e-06
	331.991	-1.17267e-06
	331.961	-1.18905e-06
	331.931	-1.19215e-06
	331.9	-1.19441e-06
	331.87	-1.17858e-06
	331.839	-1.10576e-06
	331.809	-9.34328e-07
	331.778	-6.433e-07
	331.748	-2.51847e-07
	331.717	1.71277e-07
	331.687	6.34422e-07
	331.656	1.15776e-06
	331.626	1.65024e-06
	331.596	2.03389e-06
	331.565	2.26114e-06
	331.535	2.32226e-06
	331.504	2.24156e-06
	331.474	2.0645e-06
	331.443	1.84031e-06
	331.413	1.60633e-06
	331.382	1.37872e-06
	331.352	1.15178e-06
	331.321	9.05103e-07
	331.291	6.15119e-07
	331.261	2.67243e-07
	331.23	-1.35178e-07
	331.2	-5.67296e-07
	331.169	-9.85309e-07
	331.139	-1.33434e-06
	331.108	-1.55981e-06
	331.078	-1.61976e-06
	331.047	-1.49496e-06
	331.017	-1.19386e-06
	330.986	-7.49483e-07
	330.956	-2.08079e-07
	330.925	3.88136e-07
	330.895	1.01861e-06
	330.865	1.69595e-06
	330.834	2.32798e-06
	330.804	2.83115e-06
	330.773	3.2546e-06
	330.743	3.62516e-06
	330.712	3.9299e-06
	330.682	4.11096e-06
	330.651	4.07484e-06
	330.621	3.71298e-06
	330.59	2.92698e-06
	330.56	1.65152e-06
	330.53	-1.29726e-07
	330.499	-2.37714e-06
	330.469	-4.99703e-06
	330.438	-7.85147e-06
	330.408	-1.07744e-05
	330.377	-1.35915e-05
	330.347	-1.61402e-05
	330.316	-1.82868e-05
	330.286	-1.99355e-05
	330.255	-2.10313e-05
	330.225	-2.15552e-05
	330.195	-2.15171e-05
	330.164	-2.09481e-05
	330.134	-1.98968e-05
	330.103	-1.84264e-05
	330.073	-1.66131e-05
	330.042	-1.45425e-05
	330.012	-1.2304e-05
	329.981	-9.98506e-06
	329.951	-7.66652e-06
	329.92	-5.42155e-06
	329.89	-3.31707e-06
	329.86	-1.41631e-06
	329.829	2.19719e-07
	329.799	1.53346e-06
	329.768	2.49857e-06
	329.738	3.09968e-06
	329.707	3.31945e-06
	329.677	3.172e-06
	329.646	2.70737e-06
	329.616	2.00923e-06
	329.585	1.18445e-06
	329.555	3.45982e-07
	329.525	-4.06805e-07
	329.494	-1.00501e-06
	329.464	-1.41981e-06
	329.433	-1.66283e-06
	329.403	-1.77791e-06
	329.372	-1.82739e-06
	329.342	-1.87658e-06
	329.311	-1.98015e-06
	329.281	-2.17247e-06
	329.25	-2.46311e-06
	329.22	-2.83714e-06
	329.19	-3.25944e-06
	329.159	-3.68197e-06
	329.129	-4.05259e-06
	329.098	-4.32428e-06
	329.068	-4.4632e-06
	329.037	-4.45436e-06
	329.007	-4.30356e-06
	328.976	-4.03473e-06
	328.946	-3.68283e-06
	328.915	-3.28353e-06
	328.885	-2.86282e-06
	328.855	-2.42977e-06
	328.824	-1.97511e-06
	328.794	-1.47632e-06
	328.763	-9.07294e-07
	328.733	-2.5014e-07
	328.702	4.9415e-07
	328.672	1.22355e-06
	328.641	1.82437e-06
	328.611	2.24331e-06
	328.58	2.41645e-06
	328.55	2.2857e-06
	328.519	1.81529e-06
	328.489	1.00386e-06
	328.459	-1.11079e-07
	328.428	-1.45679e-06
	328.398	-2.93558e-06
	328.367	-4.43823e-06
	328.337	-5.85699e-06
	328.306	-7.09533e-06
	328.276	-8.0742e-06
	328.245	-8.736e-06
	328.215	-9.04802e-06
	328.184	-9.00544e-06
	328.154	-8.63194e-06
	328.124	-7.97603e-06
	328.093	-7.10253e-06
	328.063	-6.08144e-06
	328.032	-4.97815e-06
	328.002	-3.84839e-06
	327.971	-2.73956e-06
	327.941	-1.6965e-06
	327.91	-7.67287e-07
	327.88	-3.59187e-09
	327.849	5.4802e-07
	327.819	7.22165e-07
	327.789	3.81634e-07
	327.758	-4.18856e-07
	327.728	-1.56302e-06
	327.697	-2.88391e-06
	327.667	-4.1862e-06
	327.636	-5.27302e-06
	327.606	-5.97073e-06
	327.575	-6.14741e-06
	327.545	-5.72473e-06
	327.514	-4.68434e-06
	327.484	-3.06958e-06
	327.454	-9.82251e-07
	327.423	1.42668e-06
	327.393	3.97915e-06
	327.362	6.4862e-06
	327.332	8.76429e-06
	327.301	1.06624e-05
	327.271	1.20772e-05
	327.24	1.29594e-05
	327.21	1.3311e-05
	327.179	1.31761e-05
	327.149	1.26287e-05
	327.119	1.17591e-05
	327.088	1.0661e-05
	327.058	9.41991e-06
	327.027	8.10472e-06
	326.997	6.7634e-06
	326.966	5.42462e-06
	326.936	4.10402e-06
	326.905	2.81225e-06
	326.875	1.56195e-06
	326.844	3.72321e-07
	326.814	-7.27702e-07
	326.784	-1.69622e-06
	326.753	-2.57314e-06
	326.723	-3.3747e-06
	326.692	-4.00256e-06
	326.662	-4.35722e-06
	326.631	-4.35635e-06
	326.601	-3.95408e-06
	326.57	-3.15442e-06
	326.54	-2.0143e-06
	326.509	-6.35675e-07
	326.479	8.50507e-07
	326.449	2.30332e-06
	326.418	3.58971e-06
	326.388	4.59836e-06
	326.357	5.2484e-06
	326.327	5.49315e-06
	326.296	5.31961e-06
	326.266	4.74422e-06
	326.235	3.80599e-06
	326.205	2.558e-06
	326.174	1.05936e-06
	326.144	-6.30723e-07
	326.113	-2.456e-06
	326.083	-4.36371e-06
	326.053	-6.30381e-06
	326.022	-8.22727e-06
	325.992	-1.00829e-05
	325.961	-1.18127e-05
	325.931	-1.33463e-05
	325.9	-1.45993e-05
	325.87	-1.54771e-05
	325.839	-1.58875e-05
	325.809	-1.57588e-05
	325.778	-1.50589e-05
	325.748	-1.38084e-05
	325.718	-1.20849e-05
	325.687	-1.00161e-05
	325.657	-7.76359e-06
	325.626	-5.50193e-06
	325.596	-3.39743e-06
	325.565	-1.591e-06
	325.535	-1.87078e-07
	325.504	7.51185e-07
	325.474	1.20191e-06
	325.443	1.31878e-06
	325.413	1.25551e-06
	325.383	1.04141e-06
	325.352	7.30361e-07
	325.322	3.92882e-07
	325.291	1.04641e-07
	325.261	-6.79445e-08
	325.23	-8.18185e-08
	325.2	7.31869e-08
	325.169	3.72649e-07
	325.139	7.63955e-07
	325.108	1.17799e-06
	325.078	1.54185e-06
	325.048	1.78931e-06
	325.017	1.86781e-06
	324.987	1.74254e-06
	324.956	1.39863e-06
	324.926	8.41311e-07
	324.895	9.30765e-08
	324.865	-8.12758e-07
	324.834	-1.84164e-06
	324.804	-2.92357e-06
	324.773	-3.95537e-06
	324.743	-4.87478e-06
	324.713	-5.6401e-06
	324.682	-6.22576e-06
	324.652	-6.61676e-06
	324.621	-6.80475e-06
	324.591	-6.78692e-06
	324.56	-6.56761e-06
	324.53	-6.16133e-06
	324.499	-5.59527e-06
	324.469	-4.90929e-06
	324.438	-4.15231e-06
	324.408	-3.37515e-06
	324.378	-2.62175e-06
	324.347	-1.92125e-06
	324.317	-1.28325e-06
	324.286	-6.974e-07
	324.256	-1.3734e-07
	324.225	4.32681e-07
	324.195	1.0504e-06
	324.164	1.72688e-06
	324.134	2.43227e-06
	324.103	3.13525e-06
	324.073	3.7994e-06
	324.043	4.3871e-06
	324.012	4.8648e-06
	323.982	5.20922e-06
	323.951	5.41322e-06
	323.921	5.48876e-06
	323.89	5.46486e-06
	323.86	5.38003e-06
	323.829	5.27181e-06
	323.799	5.16734e-06
	323.768	5.07834e-06
	323.738	5.00112e-06
	323.707	4.92017e-06
	323.677	4.81283e-06
	323.647	4.65392e-06
	323.616	4.42031e-06
	323.586	4.09558e-06
	323.555	3.67449e-06
	323.525	3.16572e-06
	323.494	2.59169e-06
	323.464	1.98495e-06
	323.433	1.38245e-06
	323.403	8.19754e-07
	323.372	3.27029e-07
	323.342	-7.25767e-08
	323.312	-3.63176e-07
	323.281	-5.36796e-07
	323.251	-5.95626e-07
	323.22	-5.55298e-07
	323.19	-4.47016e-07
	323.159	-3.15891e-07
	323.129	-2.14225e-07
	323.098	-1.90908e-07
	323.068	-4.1554e-07
	323.037	-9.95642e-07
	323.007	-1.86076e-06
	322.977	-2.92394e-06
	322.946	-4.09235e-06
	322.916	-5.27795e-06
	322.885	-6.40415e-06
	322.855	-7.40695e-06
	322.824	-8.23271e-06
	322.794	-8.83623e-06
	322.763	-9.18209e-06
	322.733	-9.24842e-06
	322.702	-9.03005e-06
	322.672	-8.53838e-06
	322.642	-7.79778e-06
	322.611	-6.84171e-06
	322.581	-5.71126e-06
	322.55	-4.45712e-06
	322.52	-3.14264e-06
	322.489	-1.84493e-06
	322.459	-6.51018e-07
	322.428	3.51655e-07
	322.398	1.08907e-06
	322.367	1.51551e-06
	322.337	1.62547e-06
	322.307	1.45945e-06
	322.276	1.1024e-06
	322.246	6.76013e-07
	322.215	3.09767e-07
	322.185	5.63276e-08
	322.154	-6.0622e-08
	322.124	-3.13112e-08
	322.093	1.31942e-07
	322.063	3.92274e-07
	322.032	6.92385e-07
	322.002	9.63913e-07
	321.972	1.13863e-06
	321.941	1.15716e-06
	321.911	9.72183e-07
	321.88	5.45781e-07
	321.85	-1.56617e-07
	321.819	-1.17235e-06
	321.789	-2.29798e-06
	321.758	-3.27206e-06
	321.728	-4.0607e-06
	321.697	-4.64789e-06
	321.667	-5.03811e-06
	321.637	-5.25522e-06
	321.606	-5.33709e-06
	321.576	-5.32832e-06
	321.545	-5.27481e-06
	321.515	-5.22223e-06
	321.484	-5.21717e-06
	321.454	-5.30739e-06
	321.423	-5.53712e-06
	321.393	-5.93661e-06
	321.362	-6.50855e-06
	321.332	-7.21694e-06
	321.301	-7.98452e-06
	321.271	-8.70171e-06
	321.241	-9.24568e-06
	321.21	-9.5035e-06
	321.18	-9.39208e-06
	321.149	-8.86968e-06
	321.119	-7.9383e-06
	321.088	-6.63981e-06
	321.058	-5.04915e-06
	321.027	-3.26575e-06
	320.997	-1.40183e-06
	320.966	4.3346e-07
	320.936	2.15299e-06
	320.906	3.70913e-06
	320.875	5.08271e-06
	320.845	6.28882e-06
	320.814	7.37194e-06
	320.784	8.38496e-06
	320.753	9.36989e-06
	320.723	1.03458e-05
	320.692	1.1306e-05
	320.662	1.22211e-05
	320.631	1.30461e-05
	320.601	1.37263e-05
	320.571	1.42023e-05
	320.54	1.44147e-05
	320.51	1.43084e-05
	320.479	1.38398e-05
	320.449	1.29849e-05
	320.418	1.1749e-05
	320.388	1.01737e-05
	320.357	8.34018e-06
	320.327	6.36492e-06
	320.296	4.39013e-06
	320.266	2.56832e-06
	320.236	1.04409e-06
	320.205	-6.45588e-08
	320.175	-6.82376e-07
	320.144	-7.86892e-07
	320.114	-4.1022e-07
	320.083	3.67249e-07
	320.053	1.40126e-06
	320.022	2.56233e-06
	319.992	3.75244e-06
	319.961	4.86542e-06
	319.931	5.7936e-06
	319.901	6.43617e-06
	319.87	6.71006e-06
	319.84	6.56219e-06
	319.809	5.98022e-06
	319.779	4.99867e-06
	319.748	3.69796e-06
	319.718	2.1963e-06
	319.687	6.36719e-07
	319.657	-8.27068e-07
	319.626	-2.17094e-06
	319.596	-3.41046e-06
	319.566	-4.46217e-06
	319.535	-5.26034e-06
	319.505	-5.75996e-06
	319.474	-5.93948e-06
	319.444	-5.80327e-06
	319.413	-5.38285e-06
	319.383	-4.73563e-06
	319.352	-3.93963e-06
	319.322	-3.0839e-06
	319.291	-2.25587e-06
	319.261	-1.52855e-06
	319.231	-9.50879e-07
	319.2	-5.43555e-07
	319.17	-3.01121e-07
	319.139	-1.99479e-07
	319.109	-2.06708e-07
	319.078	-2.94304e-07
	319.048	-4.46005e-07
	319.017	-6.62303e-07
	318.987	-8.86457e-07
	318.956	-1.07868e-06
	318.926	-1.28001e-06
	318.896	-1.52725e-06
	318.865	-1.84404e-06
	318.835	-2.23408e-06
	318.804	-2.67864e-06
	318.774	-3.13944e-06
	318.743	-3.56642e-06
	318.713	-3.9082e-06
	318.682	-4.12277e-06
	318.652	-4.18647e-06
	318.621	-4.09941e-06
	318.591	-3.88557e-06
	318.56	-3.58654e-06
	318.53	-3.25029e-06
	318.5	-2.91905e-06
	318.469	-2.62132e-06
	318.439	-2.37065e-06
	318.408	-2.16954e-06
	318.378	-2.01467e-06
	318.347	-1.90035e-06
	318.317	-1.82011e-06
	318.286	-1.76763e-06
	318.256	-1.73817e-06
	318.225	-1.72984e-06
	318.195	-1.74311e-06
	318.165	-1.77785e-06
	318.134	-1.82867e-06
	318.104	-1.88058e-06
	318.073	-1.90725e-06
	318.043	-1.87269e-06
	318.012	-1.73567e-06
	317.982	-1.45499e-06
	317.951	-9.94095e-07
	317.921	-3.24559e-07
	317.89	4.29727e-07
	317.86	1.15627e-06
	317.83	1.8766e-06
	317.799	2.58955e-06
	317.769	3.27339e-06
	317.738	3.89421e-06
	317.708	4.41824e-06
	317.677	4.82387e-06
	317.647	5.10828e-06
	317.616	5.28611e-06
	317.586	5.3818e-06
	317.555	5.41996e-06
	317.525	5.41839e-06
	317.495	5.3863e-06
	317.464	5.3266e-06
	317.434	5.23945e-06
	317.403	5.12421e-06
	317.373	4.97855e-06
	317.342	4.79597e-06
	317.312	4.56413e-06
	317.281	4.26575e-06
	317.251	3.88295e-06
	317.22	3.40356e-06
	317.19	2.82712e-06
	317.16	2.16835e-06
	317.129	1.45716e-06
	317.099	7.35372e-07
	317.068	5.1353e-08
	317.038	-6.68435e-07
	317.007	-1.52635e-06
	316.977	-2.52001e-06
	316.946	-3.65109e-06
	316.916	-4.92101e-06
	316.885	-6.32515e-06
	316.855	-7.8475e-06
	316.825	-9.45804e-06
	316.794	-1.11141e-05
	316.764	-1.27659e-05
	316.733	-1.43628e-05
	316.703	-1.58594e-05
	316.672	-1.7216e-05
	316.642	-1.83952e-05
	316.611	-1.93557e-05
	316.581	-2.00484e-05
	316.55	-2.0418e-05
	316.52	-2.04109e-05
	316.49	-1.99882e-05
	316.459	-1.9138e-05
	316.429	-1.78819e-05
	316.398	-1.62753e-05
	316.368	-1.43983e-05
	316.337	-1.23432e-05
	316.307	-1.02e-05
	316.276	-8.04412e-06
	316.246	-5.9296e-06
	316.215	-3.887e-06
	316.185	-1.92706e-06
	316.154	-4.79989e-08
	316.124	1.75555e-06
	316.094	3.48372e-06
	316.063	5.12409e-06
	316.033	6.6462e-06
	316.002	7.99905e-06
	315.972	9.11297e-06
	315.941	9.90823e-06
	315.911	1.03104e-05
	315.88	1.02699e-05
	315.85	9.77858e-06
	315.819	8.87939e-06
	315.789	7.66285e-06
	315.759	6.25327e-06
	315.728	4.78805e-06
	315.698	3.39607e-06
	315.667	2.17989e-06
	315.637	1.20508e-06
	315.606	4.97479e-07
	315.576	4.78557e-08
	315.545	-1.783e-07
	315.515	-2.29087e-07
	315.484	-1.56302e-07
	315.454	-9.88976e-09
	315.424	1.62942e-07
	315.393	3.16137e-07
	315.363	4.04059e-07
	315.332	3.84087e-07
	315.302	2.05637e-07
	315.271	-1.51616e-07
	315.241	-6.61927e-07
	315.21	-1.2766e-06
	315.18	-1.92954e-06
	315.149	-2.54894e-06
	315.119	-3.07257e-06
	315.089	-3.46288e-06
	315.058	-3.71712e-06
	315.028	-3.86894e-06
	314.997	-3.98047e-06
	314.967	-4.1264e-06
	314.936	-4.37416e-06
	314.906	-4.76498e-06
	314.875	-5.30033e-06
	314.845	-5.93683e-06
	314.814	-6.59081e-06
	314.784	-7.15203e-06
	314.754	-7.50396e-06
	314.723	-7.54651e-06
	314.693	-7.21571e-06
	314.662	-6.49598e-06
	314.632	-5.42242e-06
	314.601	-4.07442e-06
	314.571	-2.56381e-06
	314.54	-1.02106e-06
	314.51	4.18415e-07
	314.479	1.62772e-06
	314.449	2.50151e-06
	314.419	2.96774e-06
	314.388	2.9957e-06
	314.358	2.59807e-06
	314.327	1.82615e-06
	314.297	7.59939e-07
	314.266	-5.03679e-07
	314.236	-1.96754e-06
	314.205	-3.64181e-06
	314.175	-5.43134e-06
	314.144	-7.23415e-06
	314.114	-8.93846e-06
	314.084	-1.04241e-05
	314.053	-1.15699e-05
	314.023	-1.22675e-05
	313.992	-1.24379e-05
	313.962	-1.20476e-05
	313.931	-1.11202e-05
	313.901	-9.73926e-06
	313.87	-8.04005e-06
	313.84	-6.19104e-06
	313.809	-4.36899e-06
	313.779	-2.73384e-06
	313.748	-1.40984e-06
	313.718	-4.76605e-07
	313.688	3.01411e-08
	313.657	1.11322e-07
	313.627	-2.05007e-07
	313.596	-8.72583e-07
	313.566	-1.76773e-06
	313.535	-2.77172e-06
	313.505	-3.83642e-06
	313.474	-4.9153e-06
	313.444	-5.96381e-06
	313.413	-6.93783e-06
	313.383	-7.79166e-06
	313.353	-8.47783e-06
	313.322	-8.95037e-06
	313.292	-9.17128e-06
	313.261	-9.11773e-06
	313.231	-8.78668e-06
	313.2	-8.1951e-06
	313.17	-7.37637e-06
	313.139	-6.3753e-06
	313.109	-5.24404e-06
	313.078	-4.03936e-06
	313.048	-2.81999e-06
	313.018	-1.64224e-06
	312.987	-5.5317e-07
	312.957	4.17287e-07
	312.926	1.13286e-06
	312.896	1.51378e-06
	312.865	1.64515e-06
	312.835	1.61971e-06
	312.804	1.5233e-06
	312.774	1.42189e-06
	312.743	1.35483e-06
	312.713	1.33642e-06
	312.683	1.36446e-06
	312.652	1.43167e-06
	312.622	1.53504e-06
	312.591	1.67955e-06
	312.561	1.87577e-06
	312.53	2.13313e-06
	312.5	2.45221e-06
	312.469	2.81915e-06
	312.439	3.20449e-06
	312.408	3.56663e-06
	312.378	3.85811e-06
	312.348	4.03231e-06
	312.317	4.0488e-06
	312.287	3.87798e-06
	312.256	3.50612e-06
	312.226	2.94093e-06
	312.195	2.21545e-06
	312.165	1.38762e-06
	312.134	5.34602e-07
	312.104	-2.56276e-07
	312.073	-1.03867e-06
	312.043	-1.8981e-06
	312.013	-2.79989e-06
	311.982	-3.71889e-06
	311.952	-4.63755e-06
	311.921	-5.54124e-06
	311.891	-6.41162e-06
	311.86	-7.22079e-06
	311.83	-7.92932e-06
	311.799	-8.48973e-06
	311.769	-8.85401e-06
	311.738	-8.98238e-06
	311.708	-8.85032e-06
	311.678	-8.45302e-06
	311.647	-7.80769e-06
	311.617	-6.9544e-06
	311.586	-5.95508e-06
	311.556	-4.88944e-06
	311.525	-3.84681e-06
	311.495	-2.91433e-06
	311.464	-2.16336e-06
	311.434	-1.63722e-06
	311.403	-1.34306e-06
	311.373	-1.25035e-06
	311.342	-1.29686e-06
	311.312	-1.4018e-06
	311.282	-1.48341e-06
	311.251	-1.47698e-06
	311.221	-1.34877e-06
	311.19	-1.10259e-06
	311.16	-7.78337e-07
	311.129	-4.43436e-07
	311.099	-1.78612e-07
	311.068	-6.00952e-08
	311.038	-1.41299e-07
	311.007	-4.38869e-07
	310.977	-9.23887e-07
	310.947	-1.52243e-06
	310.916	-2.14351e-06
	310.886	-2.70196e-06
	310.855	-3.13625e-06
	310.825	-3.41749e-06
	310.794	-3.54869e-06
	310.764	-3.55639e-06
	310.733	-3.47876e-06
	310.703	-3.35376e-06
	310.672	-3.2105e-06
	310.642	-3.06539e-06
	310.612	-2.92394e-06
	310.581	-2.78719e-06
	310.551	-2.66044e-06
	310.52	-2.561e-06
	310.49	-2.52165e-06
	310.459	-2.5881e-06
	310.429	-2.81013e-06
	310.398	-3.22808e-06
	310.368	-3.85756e-06
	310.337	-4.67656e-06
	310.307	-5.61945e-06
	310.277	-6.58117e-06
	310.246	-7.43183e-06
	310.216	-8.03838e-06
	310.185	-8.2876e-06
	310.155	-8.10519e-06
	310.124	-7.46766e-06
	310.094	-6.40642e-06
	310.063	-5.00458e-06
	310.033	-3.38736e-06
	310.002	-1.70639e-06
	309.972	-1.19471e-07
	309.942	1.23132e-06
	309.911	2.23104e-06
	309.881	2.79978e-06
	309.85	2.90651e-06
	309.82	2.55839e-06
	309.789	1.78791e-06
	309.759	6.41773e-07
	309.728	-8.24591e-07
	309.698	-2.54637e-06
	309.667	-4.44534e-06
	309.637	-6.42598e-06
	309.607	-8.37492e-06
	309.576	-1.01653e-05
	309.546	-1.16666e-05
	309.515	-1.27594e-05
	309.485	-1.33512e-05
	309.454	-1.33903e-05
	309.424	-1.28725e-05
	309.393	-1.18412e-05
	309.363	-1.03795e-05
	309.332	-8.59858e-06
	309.302	-6.62343e-06
	309.272	-4.57757e-06
	309.241	-2.56905e-06
	309.211	-6.80416e-07
	309.18	1.03453e-06
	309.15	2.54649e-06
	309.119	3.84094e-06
	309.089	4.90776e-06
	309.058	5.73472e-06
	309.028	6.30732e-06
	308.997	6.61369e-06
	308.967	6.65053e-06
	308.936	6.42659e-06
	308.906	5.96248e-06
	308.876	5.28832e-06
	308.845	4.44159e-06
	308.815	3.46668e-06
	308.784	2.41571e-06
	308.754	1.34985e-06
	308.723	3.39489e-07
	308.693	-5.38662e-07
	308.662	-1.20906e-06
	308.632	-1.60982e-06
	308.601	-1.65269e-06
	308.571	-1.28449e-06
	308.541	-5.49071e-07
	308.51	4.70683e-07
	308.48	1.6677e-06
	308.449	2.92981e-06
	308.419	4.1571e-06
	308.388	5.2731e-06
	308.358	6.22776e-06
	308.327	6.99343e-06
	308.297	7.55703e-06
	308.266	7.91239e-06
	308.236	8.0557e-06
	308.206	7.985e-06
	308.175	7.7028e-06
	308.145	7.21989e-06
	308.114	6.55841e-06
	308.084	5.75286e-06
	308.053	4.84852e-06
	308.023	3.89775e-06
	307.992	2.95508e-06
	307.962	2.07292e-06
	307.931	1.29871e-06
	307.901	6.73382e-07
	307.871	2.29665e-07
	307.84	-1.06714e-08
	307.81	-4.07234e-08
	307.779	1.28098e-07
	307.749	3.73647e-07
	307.718	5.69722e-07
	307.688	6.78936e-07
	307.657	6.65901e-07
	307.627	5.08724e-07
	307.596	2.08237e-07
	307.566	-2.07665e-07
	307.536	-6.8579e-07
	307.505	-1.15504e-06
	307.475	-1.53776e-06
	307.444	-1.76296e-06
	307.414	-1.77952e-06
	307.383	-1.56722e-06
	307.353	-1.14374e-06
	307.322	-5.65876e-07
	307.292	7.55267e-08
	307.261	6.66422e-07
	307.231	1.08428e-06
	307.201	1.21429e-06
	307.17	9.64151e-07
	307.14	2.74824e-07
	307.109	-7.29075e-07
	307.079	-1.92255e-06
	307.048	-3.3129e-06
	307.018	-4.88298e-06
	306.987	-6.59752e-06
	306.957	-8.40749e-06
	306.926	-1.02529e-05
	306.896	-1.20646e-05
	306.865	-1.37665e-05
	306.835	-1.5278e-05
	306.805	-1.65188e-05
	306.774	-1.74147e-05
	306.744	-1.79057e-05
	306.713	-1.79542e-05
	306.683	-1.7552e-05
	306.652	-1.67233e-05
	306.622	-1.55227e-05
	306.591	-1.4029e-05
	306.561	-1.23349e-05
	306.53	-1.05347e-05
	306.5	-8.71491e-06
	306.47	-6.94689e-06
	306.439	-5.28581e-06
	306.409	-3.77288e-06
	306.378	-2.44011e-06
	306.348	-1.31526e-06
	306.317	-4.25418e-07
	306.287	2.01277e-07
	306.256	5.77424e-07
	306.226	7.6094e-07
	306.195	7.94603e-07
	306.165	7.27742e-07
	306.135	6.15996e-07
	306.104	5.17926e-07
	306.074	4.89364e-07
	306.043	5.77602e-07
	306.013	8.17201e-07
	305.982	1.22753e-06
	305.952	1.81057e-06
	305.921	2.54772e-06
	305.891	3.39668e-06
	305.86	4.29173e-06
	305.83	5.15064e-06
	305.8	5.88835e-06
	305.769	6.4335e-06
	305.739	6.7418e-06
	305.708	6.80123e-06
	305.678	6.62747e-06
	305.647	6.25216e-06
	305.617	5.70909e-06
	305.586	5.02444e-06
	305.556	4.21506e-06
	305.525	3.2957e-06
	305.495	2.29145e-06
	305.465	1.24976e-06
	305.434	2.46134e-07
	305.404	-6.18963e-07
	305.373	-1.36536e-06
	305.343	-2.04611e-06
	305.312	-2.60892e-06
	305.282	-3.02136e-06
	305.251	-3.27125e-06
	305.221	-3.36186e-06
	305.19	-3.30507e-06
	305.16	-3.11639e-06
	305.13	-2.81356e-06
	305.099	-2.4185e-06
	305.069	-1.96021e-06
	305.038	-1.4759e-06
	305.008	-1.00841e-06
	304.977	-5.99753e-07
	304.947	-2.82862e-07
	304.916	-7.49949e-08
	304.886	2.39002e-08
	304.855	2.65166e-08
	304.825	-5.11664e-08
	304.795	-1.99941e-07
	304.764	-4.23789e-07
	304.734	-6.59389e-07
	304.703	-8.34106e-07
	304.673	-9.48143e-07
	304.642	-9.96801e-07
	304.612	-9.69382e-07
	304.581	-8.53246e-07
	304.551	-6.40952e-07
	304.52	-3.37031e-07
	304.49	3.87097e-08
	304.459	4.52555e-07
	304.429	8.61954e-07
	304.399	1.22211e-06
	304.368	1.49224e-06
	304.338	1.64069e-06
	304.307	1.649e-06
	304.277	1.51472e-06
	304.246	1.25236e-06
	304.216	8.91644e-07
	304.185	4.72862e-07
	304.155	4.0132e-08
	304.124	-3.65458e-07
	304.094	-7.13001e-07
	304.064	-9.8783e-07
	304.033	-1.18322e-06
	304.003	-1.29463e-06
	303.972	-1.3155e-06
	303.942	-1.23554e-06
	303.911	-1.0424e-06
	303.881	-7.26334e-07
	303.85	-2.86486e-07
	303.82	2.63539e-07
	303.789	8.93038e-07
	303.759	1.55645e-06
	303.729	2.20091e-06
	303.698	2.77739e-06
	303.668	3.25227e-06
	303.637	3.61528e-06
	303.607	3.88115e-06
	303.576	4.08438e-06
	303.546	4.2686e-06
	303.515	4.47354e-06
	303.485	4.72295e-06
	303.454	5.01628e-06
	303.424	5.32635e-06
	303.394	5.60396e-06
	303.363	5.789e-06
	303.333	5.82537e-06
	303.302	5.67505e-06
	303.272	5.32625e-06
	303.241	4.79294e-06
	303.211	4.10686e-06
	303.18	3.30683e-06
	303.15	2.43079e-06
	303.119	1.51391e-06
	303.089	5.92443e-07
	303.059	-2.90119e-07
	303.028	-1.07883e-06
	302.998	-1.83002e-06
	302.967	-2.57573e-06
	302.937	-3.21987e-06
	302.906	-3.67934e-06
	302.876	-3.89167e-06
	302.845	-3.81964e-06
	302.815	-3.45282e-06
	302.784	-2.80682e-06
	302.754	-1.92079e-06
	302.724	-8.53872e-07
	302.693	3.19472e-07
	302.663	1.51498e-06
	302.632	2.64489e-06
	302.602	3.62462e-06
	302.571	4.3796e-06
	302.541	4.85222e-06
	302.51	5.0085e-06
	302.48	4.84346e-06
	302.449	4.38368e-06
	302.419	3.68579e-06
	302.389	2.83114e-06
	302.358	1.91737e-06
	302.328	1.04804e-06
	302.297	3.21025e-07
	302.267	-1.83171e-07
	302.236	-4.11935e-07
	302.206	-3.47798e-07
	302.175	-1.04114e-08
	302.145	4.1378e-07
	302.114	6.99299e-07
	302.084	7.47568e-07
	302.053	4.85773e-07
	302.023	-1.13772e-07
	301.993	-1.02486e-06
	301.962	-2.17204e-06
	301.932	-3.44659e-06
	301.901	-4.72787e-06
	301.871	-5.90373e-06
	301.84	-6.88544e-06
	301.81	-7.61559e-06
	301.779	-8.06979e-06
	301.749	-8.25426e-06
	301.718	-8.20091e-06
	301.688	-7.96072e-06
	301.658	-7.59501e-06
	301.627	-7.16438e-06
	301.597	-6.71651e-06
	301.566	-6.27548e-06
	301.536	-5.83626e-06
	301.505	-5.36691e-06
	301.475	-4.81826e-06
	301.444	-4.13851e-06
	301.414	-3.28809e-06
	301.383	-2.25041e-06
	301.353	-1.0359e-06
	301.323	3.201e-07
	301.292	1.81069e-06
	301.262	3.41896e-06
	301.231	5.07156e-06
	301.201	6.68562e-06
	301.17	8.17079e-06
	301.14	9.43519e-06
	301.109	1.03956e-05
	301.079	1.09888e-05
	301.048	1.11795e-05
	301.018	1.09634e-05
	300.988	1.03646e-05
	300.957	9.43262e-06
	300.927	8.23937e-06
	300.896	6.87625e-06
	300.866	5.44786e-06
	300.835	4.06029e-06
	300.805	2.80558e-06
	300.774	1.74722e-06
	300.744	9.12298e-07
	300.713	2.93234e-07
	300.683	-1.42238e-07
	300.653	-4.37397e-07
	300.622	-6.34092e-07
	300.592	-7.64809e-07
	300.561	-8.50146e-07
	300.531	-9.00644e-07
	300.5	-9.20991e-07
	300.47	-9.14371e-07
	300.439	-8.85135e-07
	300.409	-8.38881e-07
	300.378	-7.80204e-07
	300.348	-7.09592e-07
	300.318	-6.21599e-07
	300.287	-5.06074e-07
	300.257	-3.52784e-07
	300.226	-1.57909e-07
	300.196	5.93104e-08
	300.165	2.67612e-07
	300.135	4.35568e-07
	300.104	5.24823e-07
	300.074	4.97473e-07
	300.043	3.24077e-07
	300.013	-8.94486e-09
	299.983	-4.94119e-07
	299.952	-1.10184e-06
	299.922	-1.78448e-06
	299.891	-2.48481e-06
	299.861	-3.14577e-06
	299.83	-3.71863e-06
	299.8	-4.16805e-06
	299.769	-4.47445e-06
	299.739	-4.63467e-06
	299.708	-4.66115e-06
	299.678	-4.57876e-06
	299.647	-4.41915e-06
	299.617	-4.21407e-06
	299.587	-3.99009e-06
	299.556	-3.76693e-06
	299.526	-3.55943e-06
	299.495	-3.38157e-06
	299.465	-3.25014e-06
	299.434	-3.18599e-06
	299.404	-3.21202e-06
	299.373	-3.34753e-06
	299.343	-3.59989e-06
	299.312	-3.95528e-06
	299.282	-4.37244e-06
	299.252	-4.78362e-06
	299.221	-5.10539e-06
	299.191	-5.25749e-06
	299.16	-5.18386e-06
	299.13	-4.86816e-06
	299.099	-4.33817e-06
	299.069	-3.65806e-06
	299.038	-2.91156e-06
	299.008	-2.18161e-06
	298.977	-1.53258e-06
	298.947	-1.00001e-06
	298.917	-5.90528e-07
	298.886	-2.90768e-07
	298.856	-8.07805e-08
	298.825	5.4103e-08
	298.795	1.17029e-07
	298.764	9.9589e-08
	298.734	-1.4026e-08
	298.703	-2.48716e-07
	298.673	-6.26133e-07
	298.642	-1.14893e-06
	298.612	-1.80167e-06
	298.582	-2.54848e-06
	298.551	-3.33595e-06
	298.521	-4.10108e-06
	298.49	-4.78186e-06
	298.46	-5.32728e-06
	298.429	-5.70364e-06
	298.399	-5.89565e-06
	298.368	-5.90277e-06
	298.338	-5.7327e-06
	298.307	-5.39549e-06
	298.277	-4.90119e-06
	298.247	-4.26209e-06
	298.216	-3.49811e-06
	298.186	-2.64205e-06
	298.155	-1.74165e-06
	298.125	-8.57201e-07
	298.094	-5.52324e-08
	298.064	5.9944e-07
	298.033	1.05122e-06
	298.003	1.25914e-06
	297.972	1.19993e-06
	297.942	8.69337e-07
	297.912	2.82867e-07
	297.881	-5.23855e-07
	297.851	-1.49631e-06
	297.82	-2.51596e-06
	297.79	-3.46092e-06
	297.759	-4.26592e-06
	297.729	-4.88157e-06
	297.698	-5.27922e-06
	297.668	-5.4488e-06
	297.637	-5.3915e-06
	297.607	-5.11167e-06
	297.577	-4.61228e-06
	297.546	-3.89602e-06
	297.516	-2.97057e-06
	297.485	-1.85505e-06
	297.455	-5.8425e-07
	297.424	7.90657e-07
	297.394	2.20471e-06
	297.363	3.58395e-06
	297.333	4.85129e-06
	297.302	5.93279e-06
	297.272	6.76398e-06
	297.241	7.29582e-06
	297.211	7.49969e-06
	297.181	7.37048e-06
	297.15	6.92702e-06
	297.12	6.20912e-06
	297.089	5.27206e-06
	297.059	4.17958e-06
	297.028	2.99697e-06
	296.998	1.78527e-06
	296.967	5.96689e-07
	296.937	-5.28626e-07
	296.906	-1.56426e-06
	296.876	-2.4968e-06
	296.846	-3.32238e-06
	296.815	-4.04132e-06
	296.785	-4.65301e-06
	296.754	-5.1534e-06
	296.724	-5.53602e-06
	296.693	-5.79525e-06
	296.663	-5.9293e-06
	296.632	-5.94052e-06
	296.602	-5.83225e-06
	296.571	-5.60379e-06
	296.541	-5.24634e-06
	296.511	-4.74278e-06
	296.48	-4.07247e-06
	296.45	-3.22006e-06
	296.419	-2.18509e-06
	296.389	-9.88613e-07
	296.358	3.26243e-07
	296.328	1.63558e-06
	296.297	2.81865e-06
	296.267	3.82588e-06
	296.236	4.61467e-06
	296.206	5.15119e-06
	296.176	5.41046e-06
	296.145	5.37715e-06
	296.115	5.04791e-06
	296.084	4.43402e-06
	296.054	3.56299e-06
	296.023	2.47817e-06
	295.993	1.23624e-06
	295.962	-9.68689e-08
	295.932	-1.45121e-06
	295.901	-2.75848e-06
	295.871	-3.95759e-06
	295.841	-4.99948e-06
	295.81	-5.85047e-06
	295.78	-6.49333e-06
	295.749	-6.92555e-06
	295.719	-7.15506e-06
	295.688	-7.19476e-06
	295.658	-7.058e-06
	295.627	-6.75608e-06
	295.597	-6.29809e-06
	295.566	-5.69236e-06
	295.536	-4.94944e-06
	295.506	-4.08651e-06
	295.475	-3.13265e-06
	295.445	-2.13248e-06
	295.414	-1.14564e-06
	295.384	-2.40403e-07
	295.353	5.16949e-07
	295.323	1.07325e-06
	295.292	1.39665e-06
	295.262	1.48053e-06
	295.231	1.34408e-06
	295.201	1.03093e-06
	295.171	6.06059e-07
	295.14	1.49671e-07
	295.11	-2.53281e-07
	295.079	-5.27384e-07
	295.049	-6.21716e-07
	295.018	-5.82066e-07
	294.988	-5.04844e-07
	294.957	-4.5721e-07
	294.927	-5.1178e-07
	294.896	-7.23924e-07
	294.866	-1.11353e-06
	294.836	-1.65718e-06
	294.805	-2.29315e-06
	294.775	-2.93719e-06
	294.744	-3.50382e-06
	294.714	-3.92587e-06
	294.683	-4.1658e-06
	294.653	-4.21652e-06
	294.622	-4.09329e-06
	294.592	-3.82213e-06
	294.561	-3.42994e-06
	294.531	-2.93914e-06
	294.5	-2.36659e-06
	294.47	-1.72498e-06
	294.44	-1.02536e-06
	294.409	-2.80108e-07
	294.379	5.44095e-07
	294.348	1.47751e-06
	294.318	2.48643e-06
	294.287	3.51498e-06
	294.257	4.48376e-06
	294.226	5.29595e-06
	294.196	5.85179e-06
	294.165	6.06809e-06
	294.135	5.89592e-06
	294.105	5.32968e-06
	294.074	4.40502e-06
	294.044	3.18807e-06
	294.013	1.76177e-06
	293.983	2.14517e-07
	293.952	-1.36636e-06
	293.922	-2.89649e-06
	293.891	-4.29347e-06
	293.861	-5.47562e-06
	293.83	-6.36285e-06
	293.8	-6.88193e-06
	293.77	-6.97608e-06
	293.739	-6.61712e-06
	293.709	-5.81582e-06
	293.678	-4.62685e-06
	293.648	-3.14626e-06
	293.617	-1.50192e-06
	293.587	1.60785e-07
	293.556	1.69567e-06
	293.526	2.97258e-06
	293.495	3.89215e-06
	293.465	4.39616e-06
	293.435	4.47115e-06
	293.404	4.14449e-06
	293.374	3.47402e-06
	293.343	2.53466e-06
	293.313	1.40601e-06
	293.282	1.64516e-07
	293.252	-1.11889e-06
	293.221	-2.37662e-06
	293.191	-3.54053e-06
	293.16	-4.53934e-06
	293.13	-5.29961e-06
	293.1	-5.75073e-06
	293.069	-5.83322e-06
	293.039	-5.50827e-06
	293.008	-4.76585e-06
	292.978	-3.62842e-06
	292.947	-2.14822e-06
	292.917	-3.97786e-07
	292.886	1.5439e-06
	292.856	3.35758e-06
	292.825	4.77496e-06
	292.795	5.81208e-06
	292.765	6.50124e-06
	292.734	6.88431e-06
	292.704	7.00596e-06
	292.673	6.90945e-06
	292.643	6.63585e-06
	292.612	6.22533e-06
	292.582	5.71804e-06
	292.551	5.15281e-06
	292.521	4.56367e-06
	292.49	3.97608e-06
	292.46	3.40469e-06
	292.429	2.85339e-06
	292.399	2.31734e-06
	292.369	1.78702e-06
	292.338	1.25494e-06
	292.308	7.2462e-07
	292.277	2.20043e-07
	292.247	-2.08322e-07
	292.216	-4.89455e-07
	292.186	-6.1905e-07
	292.155	-6.20507e-07
	292.125	-5.17129e-07
	292.094	-3.3811e-07
	292.064	-1.20012e-07
	292.034	9.49103e-08
	292.003	2.61301e-07
	291.973	3.32486e-07
	291.942	2.61064e-07
	291.912	-9.5567e-10
	291.881	-5.01591e-07
	291.851	-1.28786e-06
	291.82	-2.40515e-06
	291.79	-3.68409e-06
	291.759	-4.89809e-06
	291.729	-6.00808e-06
	291.699	-6.97722e-06
	291.668	-7.76848e-06
	291.638	-8.34222e-06
	291.607	-8.65726e-06
	291.577	-8.67749e-06
	291.546	-8.38243e-06
	291.516	-7.77755e-06
	291.485	-6.89923e-06
	291.455	-5.81168e-06
	291.424	-4.59669e-06
	291.394	-3.3399e-06
	291.364	-2.1183e-06
	291.333	-9.92522e-07
	291.303	-4.86352e-09
	291.272	8.18181e-07
	291.242	1.46153e-06
	291.211	1.91717e-06
	291.181	2.18055e-06
	291.15	2.24735e-06
	291.12	2.11103e-06
	291.089	1.76186e-06
	291.059	1.18837e-06
	291.029	3.81165e-07
	290.998	-6.62213e-07
	290.968	-1.93257e-06
	290.937	-3.38666e-06
	290.907	-4.97343e-06
	290.876	-6.64573e-06
	290.846	-8.33808e-06
	290.815	-9.97242e-06
	290.785	-1.14679e-05
	290.754	-1.2753e-05
	290.724	-1.37761e-05
	290.694	-1.45131e-05
	290.663	-1.49686e-05
	290.633	-1.51724e-05
	290.602	-1.51708e-05
	290.572	-1.50144e-05
	290.541	-1.47464e-05
	290.511	-1.43929e-05
	290.48	-1.39584e-05
	290.45	-1.34274e-05
	290.419	-1.27697e-05
	290.389	-1.19481e-05
	290.359	-1.09241e-05
	290.328	-9.66188e-06
	290.298	-8.133e-06
	290.267	-6.32211e-06
	290.237	-4.23657e-06
	290.206	-1.91683e-06
	290.176	5.56499e-07
	290.145	3.06309e-06
	290.115	5.4525e-06
	290.084	7.5612e-06
	290.054	9.23369e-06
	290.023	1.03435e-05
	289.993	1.08109e-05
	289.963	1.0613e-05
	289.932	9.78616e-06
	289.902	8.41906e-06
	289.871	6.64029e-06
	289.841	4.60449e-06
	289.81	2.47931e-06
	289.78	4.33193e-07
	289.749	-1.37779e-06
	289.719	-2.82476e-06
	289.688	-3.8205e-06
	289.658	-4.32976e-06
	289.628	-4.37144e-06
	289.597	-4.01158e-06
	289.567	-3.34869e-06
	289.536	-2.49513e-06
	289.506	-1.55944e-06
	289.475	-6.33416e-07
	289.445	2.1354e-07
	289.414	9.48084e-07
	289.384	1.56439e-06
	289.353	2.05843e-06
	289.323	2.43365e-06
	289.293	2.69958e-06
	289.262	2.87142e-06
	289.232	2.96913e-06
	289.201	3.01581e-06
	289.171	3.03585e-06
	289.14	3.05349e-06
	289.11	3.09173e-06
	289.079	3.17083e-06
	289.049	3.30568e-06
	289.018	3.50191e-06
	288.988	3.75156e-06
	288.958	4.03038e-06
	288.927	4.29876e-06
	288.897	4.50714e-06
	288.866	4.60507e-06
	288.836	4.55185e-06
	288.805	4.32621e-06
	288.775	3.93251e-06
	288.744	3.4017e-06
	288.714	2.78632e-06
	288.683	2.1507e-06
	288.653	1.55892e-06
	288.623	1.064e-06
	288.592	7.00171e-07
	288.562	4.78361e-07
	288.531	3.83991e-07
	288.501	3.76632e-07
	288.47	3.93037e-07
	288.44	3.55879e-07
	288.409	1.89139e-07
	288.379	-1.62315e-07
	288.348	-7.71574e-07
	288.318	-1.67171e-06
	288.288	-2.79693e-06
	288.257	-4.04903e-06
	288.227	-5.31839e-06
	288.196	-6.50653e-06
	288.166	-7.54488e-06
	288.135	-8.40668e-06
	288.105	-9.11025e-06
	288.074	-9.71258e-06
	288.044	-1.02937e-05
	288.013	-1.09342e-05
	287.983	-1.16901e-05
	287.953	-1.25739e-05
	287.922	-1.35455e-05
	287.892	-1.45162e-05
	287.861	-1.53645e-05
	287.831	-1.5956e-05
	287.8	-1.61644e-05
	287.77	-1.58902e-05
	287.739	-1.50748e-05
	287.709	-1.37116e-05
	287.678	-1.1851e-05
	287.648	-9.59769e-06
	287.617	-7.10015e-06
	287.587	-4.5326e-06
	287.557	-2.0733e-06
	287.526	1.16829e-07
	287.496	1.91063e-06
	287.465	3.01976e-06
	287.435	3.31119e-06
	287.404	2.94841e-06
	287.374	2.1224e-06
	287.343	1.04266e-06
	287.313	-6.98933e-08
	287.282	-9.8759e-07
	287.252	-1.80618e-06
	287.222	-2.72959e-06
	287.191	-3.68831e-06
	287.161	-4.61372e-06
	287.13	-5.44281e-06
	287.1	-6.12556e-06
	287.069	-6.63394e-06
	287.039	-6.9694e-06
	287.008	-7.16595e-06
	286.978	-7.28671e-06
	286.947	-7.41452e-06
	286.917	-7.6388e-06
	286.887	-8.04185e-06
	286.856	-8.68703e-06
	286.826	-9.61057e-06
	286.795	-1.08172e-05
	286.765	-1.22791e-05
	286.734	-1.39382e-05
	286.704	-1.5709e-05
	286.673	-1.74844e-05
	286.643	-1.91414e-05
	286.612	-2.05517e-05
	286.582	-2.15939e-05
	286.552	-2.217e-05
	286.521	-2.22196e-05
	286.491	-2.17305e-05
	286.46	-2.07397e-05
	286.43	-1.93255e-05
	286.399	-1.75934e-05
	286.369	-1.56587e-05
	286.338	-1.36295e-05
	286.308	-1.15938e-05
	286.277	-9.61038e-06
	286.247	-7.70662e-06
	286.217	-5.88392e-06
	286.186	-4.12885e-06
	286.156	-2.42645e-06
	286.125	-7.69533e-07
	286.095	8.3942e-07
	286.064	2.39302e-06
	286.034	3.88517e-06
	286.003	5.31279e-06
	285.973	6.67033e-06
	285.942	7.93961e-06
	285.912	9.08066e-06
	285.882	1.00288e-05
	285.851	1.07004e-05
	285.821	1.1006e-05
	285.79	1.08667e-05
	285.76	1.02295e-05
	285.729	9.07954e-06
	285.699	7.44517e-06
	285.668	5.39788e-06
	285.638	3.04655e-06
	285.607	5.27388e-07
	285.577	-2.00969e-06
	285.547	-4.41674e-06
	285.516	-6.45049e-06
	285.486	-7.92713e-06
	285.455	-8.83093e-06
	285.425	-9.18958e-06
	285.394	-9.06939e-06
	285.364	-8.56374e-06
	285.333	-7.77711e-06
	285.303	-6.80852e-06
	285.272	-5.73904e-06
	285.242	-4.62731e-06
	285.211	-3.51451e-06
	285.181	-2.43658e-06
	285.151	-1.43844e-06
	285.12	-5.83858e-07
	285.09	2.11421e-07
	285.059	1.0487e-06
	285.029	1.8773e-06
	284.998	2.662e-06
	284.968	3.39243e-06
	284.937	4.08473e-06
	284.907	4.77507e-06
	284.876	5.50675e-06
	284.846	6.31464e-06
	284.816	7.21181e-06
	284.785	8.18303e-06
	284.755	9.18742e-06
	284.724	1.01691e-05
	284.694	1.10706e-05
	284.663	1.18433e-05
	284.633	1.24503e-05
	284.602	1.28615e-05
	284.572	1.30454e-05
	284.541	1.29627e-05
	284.511	1.25655e-05
	284.481	1.18048e-05
	284.45	1.06418e-05
	284.42	9.05971e-06
	284.389	7.07142e-06
	284.359	4.72116e-06
	284.328	2.08092e-06
	284.298	-7.55676e-07
	284.267	-3.67946e-06
	284.237	-6.58281e-06
	284.206	-9.35535e-06
	284.176	-1.18814e-05
	284.146	-1.40627e-05
	284.115	-1.58296e-05
	284.085	-1.71488e-05
	284.054	-1.80258e-05
	284.024	-1.85013e-05
	283.993	-1.86443e-05
	283.963	-1.85411e-05
	283.932	-1.82831e-05
	283.902	-1.79541e-05
	283.871	-1.76193e-05
	283.841	-1.73186e-05
	283.811	-1.70636e-05
	283.78	-1.68401e-05
	283.75	-1.66145e-05
	283.719	-1.63422e-05
	283.689	-1.59774e-05
	283.658	-1.54816e-05
	283.628	-1.4829e-05
	283.597	-1.40087e-05
	283.567	-1.30243e-05
	283.536	-1.18934e-05
	283.506	-1.06467e-05
	283.476	-9.3272e-06
	283.445	-7.98641e-06
	283.415	-6.67841e-06
	283.384	-5.45151e-06
	283.354	-4.34083e-06
	283.323	-3.36472e-06
	283.293	-2.52615e-06
	283.262	-1.81821e-06
	283.232	-1.23085e-06
	283.201	-7.56182e-07
	283.171	-3.90859e-07
	283.141	-1.36147e-07
	283.11	2.87319e-09
	283.08	1.80165e-08
	283.049	-1.01261e-07
	283.019	-3.66548e-07
	282.988	-7.88746e-07
	282.958	-1.3769e-06
	282.927	-1.97573e-06
	282.897	-2.44449e-06
	282.866	-2.81089e-06
	282.836	-3.09726e-06
	282.805	-3.31579e-06
	282.775	-3.46575e-06
	282.745	-3.53564e-06
	282.714	-3.51068e-06
	282.684	-3.38287e-06
	282.653	-3.15962e-06
	282.623	-2.86768e-06
	282.592	-2.551e-06
	282.562	-2.26291e-06
	282.531	-2.05449e-06
	282.501	-1.96223e-06
	282.47	-1.99887e-06
	282.44	-2.15045e-06
	282.41	-2.38071e-06
	282.379	-2.64076e-06
	282.349	-2.88049e-06
	282.318	-3.05789e-06
	282.288	-3.1444e-06
	282.257	-3.12626e-06
	282.227	-3.00331e-06
	282.196	-2.78711e-06
	282.166	-2.49989e-06
	282.135	-2.1746e-06
	282.105	-1.85503e-06
	282.075	-1.52655e-06
	282.044	-1.15932e-06
	282.014	-7.77378e-07
	281.983	-3.92028e-07
	281.953	3.72393e-09
	281.922	4.3432e-07
	281.892	9.33201e-07
	281.861	1.52865e-06
	281.831	2.22836e-06
	281.8	3.0082e-06
	281.77	3.80967e-06
	281.74	4.54754e-06
	281.709	5.12549e-06
	281.679	5.4546e-06
	281.648	5.4691e-06
	281.618	5.13559e-06
	281.587	4.45518e-06
	281.557	3.45972e-06
	281.526	2.20417e-06
	281.496	7.56769e-07
	281.465	-8.11624e-07
	281.435	-2.43693e-06
	281.405	-4.06773e-06
	281.374	-5.66575e-06
	281.344	-7.20107e-06
	281.313	-8.64486e-06
	281.283	-9.96402e-06
	281.252	-1.11217e-05
	281.222	-1.20849e-05
	281.191	-1.28359e-05
	281.161	-1.33833e-05
	281.13	-1.37665e-05
	281.1	-1.40526e-05
	281.07	-1.4324e-05
	281.039	-1.46628e-05
	281.009	-1.51335e-05
	280.978	-1.57704e-05
	280.948	-1.65705e-05
	280.917	-1.74946e-05
	280.887	-1.84747e-05
	280.856	-1.94243e-05
	280.826	-2.02495e-05
	280.795	-2.08581e-05
	280.765	-2.11658e-05
	280.735	-2.11013e-05
	280.704	-2.06106e-05
	280.674	-1.96626e-05
	280.643	-1.82561e-05
	280.613	-1.64268e-05
	280.582	-1.4251e-05
	280.552	-1.18441e-05
	280.521	-9.3509e-06
	280.491	-6.92845e-06
	280.46	-4.72446e-06
	280.43	-2.85526e-06
	280.399	-1.38928e-06
	280.369	-3.4031e-07
	280.339	3.37699e-07
	280.308	7.14936e-07
	280.278	8.64794e-07
	280.247	8.64761e-07
	280.217	7.86952e-07
	280.186	6.93902e-07
	280.156	6.36746e-07
	280.125	6.53016e-07
	280.095	7.63395e-07
	280.064	9.69186e-07
	280.034	1.25306e-06
	280.004	1.58436e-06
	279.973	1.92775e-06
	279.943	2.25201e-06
	279.912	2.53532e-06
	279.882	2.76499e-06
	279.851	2.93196e-06
	279.821	3.02329e-06
	279.79	3.0169e-06
	279.76	2.88208e-06
	279.729	2.58695e-06
	279.699	2.11052e-06
	279.669	1.45468e-06
	279.638	6.50866e-07
	279.608	-2.41767e-07
	279.577	-1.14632e-06
	279.547	-1.98235e-06
	279.516	-2.67882e-06
	279.486	-3.18144e-06
	279.455	-3.45383e-06
	279.425	-3.47558e-06
	279.394	-3.24163e-06
	279.364	-2.76577e-06
	279.334	-2.08694e-06
	279.303	-1.27432e-06
	279.273	-3.18466e-07
	279.242	7.78026e-07
	279.212	1.90181e-06
	279.181	2.94788e-06
	279.151	3.83181e-06
	279.12	4.49616e-06
	279.09	4.91115e-06
	279.059	5.07188e-06
	279.029	4.99413e-06
	278.999	4.70932e-06
	278.968	4.25847e-06
	278.938	3.68511e-06
	278.907	3.02845e-06
	278.877	2.31941e-06
	278.846	1.58101e-06
	278.816	8.32994e-07
	278.785	9.7586e-08
	278.755	-5.97523e-07
	278.724	-1.2216e-06
	278.694	-1.7481e-06
	278.664	-2.16322e-06
	278.633	-2.47342e-06
	278.603	-2.70454e-06
	278.572	-2.89283e-06
	278.542	-3.07703e-06
	278.511	-3.2894e-06
	278.481	-3.55019e-06
	278.45	-3.86616e-06
	278.42	-4.23215e-06
	278.389	-4.63351e-06
	278.359	-5.04695e-06
	278.329	-5.43963e-06
	278.298	-5.7673e-06
	278.268	-5.97393e-06
	278.237	-5.99509e-06
	278.207	-5.76648e-06
	278.176	-5.23716e-06
	278.146	-4.3848e-06
	278.115	-3.2283e-06
	278.085	-1.83243e-06
	278.054	-3.01369e-07
	278.024	1.23778e-06
	277.993	2.65647e-06
	277.963	3.84422e-06
	277.933	4.72089e-06
	277.902	5.24006e-06
	277.872	5.38565e-06
	277.841	5.16574e-06
	277.811	4.60754e-06
	277.78	3.75605e-06
	277.75	2.67671e-06
	277.719	1.45953e-06
	277.689	2.20255e-07
	277.658	-9.0529e-07
	277.628	-1.77491e-06
	277.598	-2.25857e-06
	277.567	-2.25591e-06
	277.537	-2.04007e-06
	277.506	-1.88016e-06
	277.476	-1.72269e-06
	277.445	-1.53549e-06
	277.415	-1.29768e-06
	277.384	-9.95671e-07
	277.354	-6.25748e-07
	277.323	-1.997e-07
	277.293	2.51398e-07
	277.263	6.79116e-07
	277.232	1.02577e-06
	277.202	1.2363e-06
	277.171	1.27026e-06
	277.141	1.11134e-06
	277.11	7.72834e-07
	277.08	2.99064e-07
	277.049	-2.37025e-07
	277.019	-7.39886e-07
	276.988	-1.10054e-06
	276.958	-1.20799e-06
	276.928	-9.6126e-07
	276.897	-4.64131e-07
	276.867	9.2196e-08
	276.836	6.44574e-07
	276.806	1.11031e-06
	276.775	1.39788e-06
	276.745	1.41979e-06
	276.714	1.10561e-06
	276.684	4.1401e-07
	276.653	-6.57379e-07
	276.623	-2.06565e-06
	276.593	-3.72219e-06
	276.562	-5.4999e-06
	276.532	-7.24801e-06
	276.501	-8.81209e-06
	276.471	-1.0055e-05
	276.44	-1.08744e-05
	276.41	-1.1215e-05
	276.379	-1.10733e-05
	276.349	-1.04957e-05
	276.318	-9.57051e-06
	276.288	-8.41341e-06
	276.258	-7.15004e-06
	276.227	-5.89819e-06
	276.197	-4.75378e-06
	276.166	-3.7829e-06
	276.136	-3.0205e-06
	276.105	-2.47537e-06
	276.075	-2.14041e-06
	276.044	-1.83978e-06
	276.014	-1.39649e-06
	275.983	-8.21239e-07
	275.953	-1.6016e-07
	275.923	5.08368e-07
	275.892	1.08776e-06
	275.862	1.48494e-06
	275.831	1.63336e-06
	275.801	1.51018e-06
	275.77	1.14233e-06
	275.74	6.00086e-07
	275.709	-1.92923e-08
	275.679	-6.13041e-07
	275.648	-1.09427e-06
	275.618	-1.40877e-06
	275.587	-1.54414e-06
	275.557	-1.5294e-06
	275.527	-1.42587e-06
	275.496	-1.31205e-06
	275.466	-1.26697e-06
	275.435	-1.35663e-06
	275.405	-1.62656e-06
	275.374	-2.11952e-06
	275.344	-2.85555e-06
	275.313	-3.82189e-06
	275.283	-4.99704e-06
	275.252	-6.34908e-06
	275.222	-7.83029e-06
	275.192	-9.37245e-06
	275.161	-1.08876e-05
	275.131	-1.22767e-05
	275.1	-1.34446e-05
	275.07	-1.43148e-05
	275.039	-1.48391e-05
	275.009	-1.49991e-05
	274.978	-1.48016e-05
	274.948	-1.42712e-05
	274.917	-1.34457e-05
	274.887	-1.2374e-05
	274.857	-1.11168e-05
	274.826	-9.74554e-06
	274.796	-8.33775e-06
	274.765	-6.9673e-06
	274.735	-5.69233e-06
	274.704	-4.54627e-06
	274.674	-3.53643e-06
	274.643	-2.65207e-06
	274.613	-1.87909e-06
	274.582	-1.21517e-06
	274.552	-6.78701e-07
	274.522	-3.06624e-07
	274.491	-1.49305e-07
	274.461	-2.51541e-07
	274.43	-6.35182e-07
	274.4	-1.29304e-06
	274.369	-2.19147e-06
	274.339	-3.27833e-06
	274.308	-4.49228e-06
	274.278	-5.77033e-06
	274.247	-7.05324e-06
	274.217	-8.28889e-06
	274.187	-9.43341e-06
	274.156	-1.04499e-05
	274.126	-1.13045e-05
	274.095	-1.19626e-05
	274.065	-1.23855e-05
	274.034	-1.25319e-05
	274.004	-1.23627e-05
	273.973	-1.18509e-05
	273.943	-1.09909e-05
	273.912	-9.8069e-06
	273.882	-8.35523e-06
	273.852	-6.71887e-06
	273.821	-4.99461e-06
	273.791	-3.27617e-06
	273.76	-1.63818e-06
	273.73	-1.25754e-07
	273.699	1.24764e-06
	273.669	2.49396e-06
	273.638	3.63844e-06
	273.608	4.70519e-06
	273.577	5.70419e-06
	273.547	6.62282e-06
	273.517	7.42402e-06
	273.486	8.05133e-06
	273.456	8.4394e-06
	273.425	8.5268e-06
	273.395	8.26823e-06
	273.364	7.6437e-06
	273.334	6.66408e-06
	273.303	5.37294e-06
	273.273	3.8445e-06
	273.242	2.17745e-06
	273.212	4.84782e-07
	273.181	-1.11842e-06
	273.151	-2.52627e-06
	273.121	-3.64949e-06
	273.09	-4.41836e-06
	273.06	-4.78299e-06
	273.029	-4.71407e-06
	272.999	-4.20589e-06
	272.968	-3.2814e-06
	272.938	-1.99677e-06
	272.907	-4.42533e-07
	272.877	1.26046e-06
	272.846	2.97061e-06
	272.816	4.53933e-06
	272.786	5.82683e-06
	272.755	6.71722e-06
	272.725	7.13086e-06
	272.694	7.03257e-06
	272.664	6.43464e-06
	272.633	5.39416e-06
	272.603	4.00473e-06
	272.572	2.38385e-06
	272.542	6.59028e-07
	272.511	-1.04475e-06
	272.481	-2.61424e-06
	272.451	-3.95431e-06
	272.42	-4.99238e-06
	272.39	-5.68128e-06
	272.359	-5.99939e-06
	272.329	-5.94722e-06
	272.298	-5.54072e-06
	272.268	-4.80345e-06
	272.237	-3.76042e-06
[truncated: 11,109 more rows]

## Sheet: Figure S5
Figure S5. PXRD patterns of simulated, experimental Zn-Salen-COF-SDU113 (before and after catalysis undergoing 5 cycles), Zn-Salen-COF-SDU11 and Zn-Salen-COF-SDU113.
Zn-Salen-COF-SDU113												Zn-Salen-COF-SDU113												Zn-Salen-COF-SDU11											Zn-Salen-COF-SDU113
2 Theta / degree	Simulated	2 Theta / degree	Experimental	2 Theta / degree	2 Theta / degree	Calculated	2 Theta / degree	Bragg Conditions	2 Theta / degree	Difference		2 Theta / degree	Calculated	2 Theta / degree	Experimental	2 Theta / degree	Experimental	2 Theta / degree	Zn-Salen-COF-SDU113 after catalysis					2 Theta / degree	Simulated	2 Theta / degree	Experimental	2 Theta / degree	Calculated	2 Theta / degree	Difference	2 Theta / degree	Bragg Conditions		2 Theta / degree	Simulated	2 Theta / degree	Experimental	2 Theta / degree	Experimental
3.01476	5215.09	2.02071	4846	3.01476	1	0	2.9	-260.754	3.01476	-959.35		1	0	3.209	8896	3.176	9604	3.176	9614					1.98071	172.023	2.02071	200	3	0	2.02071	2.15572	3.40922	-8.6		3.01476	5215.09	2.65089	1959	2	13238
3.04904	5072.02	2.05499	4740	3.04904	1.05	0	4.20311	-260.754	3.04904	-816.287		1.05	0	3.242	8155	3.209	8281	3.209	8365					2.00071	172.03	2.04071	180.012	3.02	0	2.04071	-10.4318	3.41812	-8.6		3.04904	5072.02	2.67153	1900	2.02	12968.5
3.08331	4934.75	2.08927	4619	3.08331	1.1	0	4.21305	-260.754	3.08331	-820.011		1.1	0	3.275	7504	3.242	7311	3.242	7514					2.02071	172.039	2.06071	164.132	3.04	0	2.06071	-19.3423	3.96317	-8.6		3.08331	4934.75	2.69216	1889	2.04	12305.6
3.11759	4803.16	2.12354	4536	3.11759	1.15	0	4.82203	-260.754	3.11759	-774.426		1.15	0	3.308	7014	3.275	6645	3.275	6915					2.04071	164.638	2.08071	152.114	3.06	0	2.08071	-24.8017	3.97345	-8.6		3.11759	4803.16	2.7128	1783	2.06	12210.7
3.15187	4677.17	2.15782	4609	3.15187	1.2	0	4.83351	-260.754	3.15187	-730.429		1.2	0	3.341	6752	3.308	6220	3.308	6534					2.06071	157.669	2.10071	141.52	3.08	0	2.10071	-29.2306	5.2986	-8.6		3.15187	4677.17	2.73343	1684	2.08	11924.3
3.18615	4556.65	2.1921	4556	3.18615	1.25	0	6.31427	-260.754	3.18615	-589.911		1.25	0	3.374	6479	3.341	5899	3.341	6145					2.08071	151.11	2.12071	131.699	3.1	0	2.12071	-33.2614	5.3122	-8.6		3.18615	4556.65	2.75407	1587	2.1	11539.5
3.22042	4441.5	2.22638	4600	3.22042	1.3	0	6.32947	-260.754	3.22042	-680.759		1.3	0	3.407	6169	3.374	5662	3.374	5789					2.10071	144.944	2.14071	125.367	3.12	0.01275	2.14071	-34.1632	6.03148	-8.6		3.22042	4441.5	2.7747	1549	2.12	11019.9
3.2547	4331.6	2.26065	4478	3.2547	1.35	0	7.13337	-260.754	3.2547	-644.86		1.35	0	3.44	5946	3.407	5447	3.407	5553					2.12071	139.155	2.16071	120.838	3.14	0.12291	2.16071	-33.6062	6.04691	-8.6		3.2547	4331.6	2.79534	1433	2.14	10688.2
3.28898	4226.84	2.29493	4458	3.28898	1.4	0	7.15061	-260.754	3.28898	-802.103		1.4	0	3.473	5768	3.44	5207	3.44	5378					2.14071	133.725	2.18071	116.386	3.16	0.19162	2.18071	-33.3013	6.99201	-8.6		3.28898	4226.84	2.81597	1376	2.16	10524.4
3.32326	4127.12	2.32921	4506	3.32326	1.45	0	8.20706	-260.754	3.32326	-735.386		1.45	0	3.506	5635	3.473	4963	3.473	5234					2.16071	128.639	2.20071	112.718	3.18	0.20535	2.20071	-32.5273	7.00983	-8.6		3.32326	4127.12	2.83661	1397	2.18	10153.7
3.35754	4032.36	2.36349	4602	3.35754	1.5	0	8.22698	-260.754	3.35754	-826.626		1.5	0	3.539	5557	3.506	4799	3.506	5034					2.18071	123.881	2.22071	109.91	3.2	0.22144	2.22071	-31.1949	7.28486	-8.6		3.35754	4032.36	2.85724	1338	2.2	9718
3.39181	3942.5	2.39776	4601	3.39181	1.55	0	8.53445	-260.754	3.39181	-751.765		1.55	0	3.572	5458	3.539	4688	3.539	4881					2.20071	119.439	2.24071	107.402	3.22	0.24045	2.24071	-29.8522	7.30341	-8.6		3.39181	3942.5	2.87788	1281	2.22	9364.64
3.42609	3857.53	2.43204	4590	3.42609	1.6	0	8.55519	-260.754	3.42609	-813.792		1.6	0	3.605	5374	3.572	4585	3.572	4819					2.22071	115.299	2.26071	105.032	3.24	0.26313	2.26071	-28.6492	8.10175	-8.6		3.42609	3857.53	2.89851	1221	2.24	9019.88
3.46037	3777.49	2.46632	4664	3.46037	1.65	0.12465	9.44782	-260.754	3.46037	-788.751		1.65	0.12465	3.638	5331	3.605	4565	3.605	4711					2.24071	111.448	2.28071	102.732	3.26	0.29051	2.28071	-27.6424	8.12234	-8.6		3.46037	3777.49	2.91915	1157	2.26	8709.28
3.49465	3702.51	2.5006	4691	3.49465	1.7	0.16731	9.47084	-260.754	3.49465	-867.772		1.7	0.16731	3.671	5386	3.638	4588	3.638	4614					2.26071	107.875	2.30071	100.03	3.28	0.32396	2.30071	-27.2956	8.84538	-8.6		3.49465	3702.51	2.93978	1170	2.28	8467.72
3.52892	3632.83	2.53487	4692	3.52892	1.75	0.22624	10.2794	-260.754	3.52892	-837.088		1.75	0.22624	3.704	5268	3.671	4573	3.671	4518					2.28071	104.569	2.32071	96.9246	3.3	0.36542	2.32071	-27.5992	8.86782	-8.6		3.52892	3632.83	2.96042	1148	2.3	8105.14
3.5632	3568.8	2.56915	4893	3.5632	1.8	0.32273	10.3045	-260.754	3.5632	-780.063		1.8	0.32273	3.737	5232	3.704	4556	3.704	4511					2.30071	101.52	2.34071	94.0878	3.32	0.41765	2.34071	-27.8737	9.30901	-8.6		3.5632	3568.8	2.98105	1136	2.32	7699.2
3.59748	3510.94	2.60343	4922	3.59748	1.85	0.49685	10.6415	-260.754	3.59748	-795.204		1.85	0.49685	3.77	5194	3.737	4471	3.737	4384					2.32071	98.7181	2.36071	91.9198	3.34	0.48473	2.36071	-27.7106	9.33262	-8.6		3.59748	3510.94	3.00169	1084	2.34	7440.56
3.63176	3459.91	2.63771	4982	3.63176	1.9	0.86039	10.6675	-260.754	3.63176	-787.171		1.9	0.86039	3.803	5236	3.77	4474	3.77	4366					2.34071	96.1557	2.38071	90.6185	3.36	0.57284	2.38071	-26.9048	10.1746	-8.6		3.63176	3459.91	3.02232	1080	2.36	7116.04
3.66603	3416.5	2.67198	5011	3.66603	1.95	1.82691	10.798	-260.754	3.66603	-811.767		1.95	1.82691	3.836	5288	3.803	4537	3.803	4415					2.36071	93.8246	2.40071	89.5169	3.38	0.69171	2.40071	-26.1169	10.2004	-8.6		3.66603	3416.5	3.04296	1030	2.38	6878.11
3.70031	3381.63	2.70626	5288	3.70031	2	6.84702	10.8244	-260.754	3.70031	-793.896		2	6.84702	3.869	5285	3.836	4602	3.836	4347					2.38071	91.7176	2.42071	88.1597	3.4	0.85744	2.42071	-25.796	10.5816	-8.6		3.70031	3381.63	3.06359	1010	2.4	6681.74
3.73459	3356.24	2.74054	5248	3.73459	2.05	100	10.8952	-260.754	3.73459	-783.5		2.05	100	3.902	5383	3.869	4598	3.869	4289					2.40071	89.8281	2.44071	86.7924	3.42	1.09802	2.44071	-25.6912	10.6084	-8.6		3.73459	3356.24	3.08423	996	2.42	6423.88
3.76887	3341.19	2.77482	5216	3.76887	2.1	12.7837	10.8952	-260.754	3.76887	-830.451		2.1	12.7837	3.935	5320	3.902	4611	3.902	4316					2.42071	88.15	2.46071	85.9998	3.44	1.46566	2.46071	-25.2123	10.7795	-8.6		3.76887	3341.19	3.10486	1002	2.44	6155.01
3.80314	3337.16	2.80909	5290	3.80314	2.15	2.25875	10.9219	-260.754	3.80314	-770.419		2.15	2.25875	3.968	5327	3.935	4671	3.935	4350					2.44071	86.6778	2.48071	86.6503	3.46	2.0665	2.48071	-23.4861	10.8068	-8.6		3.80314	3337.16	3.1255	965	2.46	6011.65
3.83742	3344.45	2.84337	5133	3.83742	2.2	0.99465	10.9219	-260.754	3.83742	-737.715		2.2	0.99465	4.001	5427	3.968	4691	3.968	4249					2.46071	85.4063	2.50071	87.3177	3.48	3.15347	2.50071	-21.934	11.353	-8.6		3.83742	3344.45	3.14613	921	2.48	5878.8
3.8717	3362.86	2.87765	5184	3.8717	2.25	0.55447	11.3856	-260.754	3.8717	-698.122		2.25	0.55447	4.034	5412	4.001	4742	4.001	4380					2.48071	84.3306	2.52071	86.6773	3.5	5.88431	2.52071	-21.876	11.3817	-8.6		3.8717	3362.86	3.16677	872	2.5	5613.86
3.90598	3391.49	2.91193	5320	3.90598	2.3	0.35247	11.4135	-260.754	3.90598	-832.752		2.3	0.35247	4.067	5464	4.034	4900	4.034	4358					2.50071	83.4459	2.54071	86.5842	3.52	18.7375	2.54071	-21.4523	12.2508	-8.6		3.90598	3391.49	3.1874	880	2.52	5418.94
3.94025	3428.68	2.9462	5049	3.94025	2.35	0.24353	11.623	-260.754	3.94025	-734.944		2.35	0.24353	4.1	5462	4.067	4935	4.067	4364					2.52071	82.7476	2.56071	87.159	3.54	63.5934	2.56071	-20.5374	12.2818	-8.6		3.94025	3428.68	3.20804	848	2.54	5128.81
3.97453	3471.97	2.98048	5185	3.97453	2.4	0.17822	11.623	-260.754	3.97453	-830.228		2.4	0.17822	4.133	5598	4.1	4988	4.1	4529					2.54071	82.2308	2.58071	86.3311	3.56	100	2.58071	-21.196	12.4228	-8.6		3.97453	3471.97	3.22867	823	2.56	4884.72
4.00881	3518.13	3.01476	5038	4.00881	2.45	0.13603	11.6515	-260.754	4.00881	-876.396		2.45	0.13603	4.166	5546	4.133	5066	4.133	4507					2.56071	81.8906	2.60071	84.8464	3.58	50.3183	2.60071	-22.6765	12.4543	-8.6		4.00881	3518.13	3.24931	843	2.58	4721.74
4.04309	3563.39	3.04904	5038	4.04309	2.5	0.00117	11.6515	-260.754	4.04309	-783.655		2.5	0.00117	4.199	5595	4.166	5281	4.166	4460					2.58071	81.7214	2.62071	84.3976	3.6	13.6875	2.62071	-23.2795	12.7601	-8.6		4.04309	3563.39	3.26994	803	2.6	4482.73
4.07736	3603.63	3.08331	4897	4.07736	2.55	0	11.7664	-260.754	4.07736	-818.895		2.55	0	4.232	5632	4.199	5242	4.199	4418					2.60071	81.7172	2.64071	84.5702	3.62	4.81375	2.64071	-23.4117	12.7924	-8.6		4.07736	3603.63	3.29058	815	2.62	4385.4
4.11164	3634.76	3.11759	4811	4.11164	2.6	0	11.7952	-260.754	4.11164	-988.023		2.6	0	4.265	5447	4.232	5228	4.232	4503					2.62071	81.8713	2.66071	85.0951	3.64	2.71945	2.66071	-23.3337	13.4099	-8.6		4.11164	3634.76	3.31121	744	2.64	4235.16
4.14592	3653.08	3.15187	4729	4.14592	2.65	0	12.2217	-260.754	4.14592	-851.347		2.65	0	4.298	5473	4.265	5267	4.265	4478					2.64071	82.1761	2.68071	86.1303	3.66	1.77818	2.68071	-22.878	13.4438	-8.6		4.14592	3653.08	3.33185	813	2.66	3994.66
4.1802	3655.7	3.18615	4749	4.1802	2.7	0	12.2517	-260.754	4.1802	-938.961		2.7	0	4.331	5510	4.298	5140	4.298	4371					2.66071	82.6231	2.70071	87.1661	3.68	1.28912	2.70071	-22.5432	14.1815	-8.6		4.1802	3655.7	3.35248	745	2.68	3747.59
4.21447	3640.82	3.22042	4543	4.21447	2.75	0	12.3077	-260.754	4.21447	-864.084		2.75	0	4.364	5233	4.331	5201	4.331	4422					2.68071	83.2025	2.72071	87.3902	3.7	1.04964	2.72071	-23.1295	14.2173	-8.6		4.21447	3640.82	3.37312	752	2.7	3569.67
4.24875	3608.01	3.2547	4469	4.24875	2.8	0	12.3077	-260.754	4.24875	-846.276		2.8	0	4.397	5244	4.364	5290	4.364	4404					2.70071	83.9035	2.74071	87.1357	3.72	0.85185	2.74071	-24.2906	14.331	-8.6		4.24875	3608.01	3.39375	712	2.72	3435.95
4.28303	3558.23	3.28898	4207	4.28303	2.85	0	12.3379	-260.754	4.28303	-690.49		2.85	0	4.43	5296	4.397	5062	4.397	4326					2.72071	84.7139	2.76071	86.9292	3.74	0.71089	2.76071	-25.485	14.331	-8.6		4.28303	3558.23	3.41439	709	2.74	3260.22
4.31731	3493.67	3.32326	4174	4.31731	2.9	0	12.3379	-260.754	4.31731	-805.936		2.9	0	4.463	5201	4.43	5172	4.43	4335					2.74071	85.6205	2.78071	87.3452	3.76	0.61478	2.78071	-26.1225	14.3672	-8.6		4.31731	3493.67	3.43502	693	2.76	3121.42
4.35158	3417.53	3.35754	3988	4.35158	2.95	0	12.4432	-260.754	4.35158	-698.797		2.95	0	4.496	5013	4.463	5038	4.463	4250					2.76071	86.6084	2.80071	88.2398	3.78	0.54975	2.80071	-26.3303	14.3672	-8.6		4.35158	3417.53	3.45566	664	2.78	2966.87
4.38586	3333.59	3.39181	3973	4.38586	3	0	12.4737	-260.754	4.38586	-808.857		3	0	4.529	4987	4.496	5029	4.496	4188					2.78071	87.662	2.82071	88.809	3.8	0.50775	2.82071	-26.8942	14.7707	-8.6		4.38586	3333.59	3.47629	654	2.8	2831.55
4.42014	3245.85	3.42609	3826	4.42014	3.05	0	12.7437	-260.754	4.42014	-637.111		3.05	0	4.562	4824	4.529	4893	4.529	4243					2.80071	88.7643	2.84071	88.8719	3.82	0.48416	2.84071	-27.977	14.808	-8.6		4.42014	3245.85	3.49693	610	2.82	2704.33
4.45442	3158.12	3.46037	3771	4.45442	3.1	0	12.7437	-260.754	4.45442	-636.386		3.1	0	4.595	4774	4.562	4808	4.562	4213					2.82071	89.8975	2.86071	88.6238	3.84	0.47667	2.86071	-29.3645	15.4767	-8.6		4.45442	3158.12	3.51756	622	2.84	2622.66
4.48869	3073.78	3.49465	3617	4.48869	3.15	0.02074	12.775	-260.754	4.48869	-607.038		3.15	0.02074	4.628	4534	4.595	4729	4.595	4123					2.84071	91.0432	2.88071	89.7244	3.86	0.48468	2.88071	-29.3779	15.5158	-8.6		4.48869	3073.78	3.5382	611	2.86	2375.62
4.52297	2995.46	3.52892	3578	4.52297	3.2	0.03109	12.775	-260.754	4.52297	-621.727		3.2	0.03109	4.661	4534	4.628	4747	4.628	4064					2.86071	92.1825	2.90071	92.1146	3.88	0.50929	2.90071	-28.0578	16.0199	-8.6		4.52297	2995.46	3.55883	656	2.88	2385.46
4.55725	2925.03	3.5632	3571	4.55725	3.25	0.04186	13.085	-260.754	4.55725	-514.296		3.25	0.04186	4.694	4399	4.661	4544	4.661	4105					2.88071	93.2965	2.92071	93.214	3.9	0.55347	2.92071	-27.9666	16.0603	-8.6		4.55725	2925.03	3.57947	612	2.9	2312.79
4.59153	2863.49	3.59748	3498	4.59153	3.3	0.05934	13.1172	-260.754	4.59153	-674.755		3.3	0.05934	4.727	4184	4.694	4470	4.694	3942					2.90071	94.3666	2.94071	93.29	3.92	0.62291	2.94071	-28.8199	16.2849	-8.6		4.59153	2863.49	3.6001	628	2.92	2199.15
4.6258	2811.09	3.63176	3455	4.6258	3.35	0.09053	13.3711	-260.754	4.6258	-588.353		3.35	0.09053	4.76	4302	4.727	4214	4.727	3922					2.92071	95.3748	2.96071	93.9776	3.94	0.72752	2.96071	-28.9673	16.326	-8.6		4.6258	2811.09	3.62074	590	2.94	2081.15
4.66008	2767.44	3.66603	3387	4.66008	3.4	0.15452	13.404	-260.754	4.66008	-639.706		3.4	0.15452	4.793	4044	4.76	4175	4.76	3767					2.94071	96.3041	2.98071	94.3758	3.96	0.8845	2.98071	-29.2962	16.4158	-8.6		4.66008	2767.44	3.64137	633	2.96	2081.01
4.69436	2731.7	3.70031	3370	4.69436	3.45	0.31959	13.5739	-260.754	4.69436	-678.964		3.45	0.31959	4.826	4084	4.793	3998	4.793	3816					2.96071	97.1391	3.00071	94.513	3.98	1.10433	3.00071	-29.7672	16.4573	-8.6		4.69436	2731.7	3.66201	638	2.98	2078.77
4.72864	2702.73	3.73459	3355	4.72864	3.5	1.06452	13.5739	-260.754	4.72864	-610.996		3.5	1.06452	4.859	3944	4.826	3974	4.826	3670					2.98071	97.8663	3.02071	96.7776	4	1.47741	3.02071	-27.9831	16.8028	-8.6		4.72864	2702.73	3.68264	644	3	2014.84
4.76291	2679.28	3.76887	3293	4.76291	3.55	16.8009	13.6072	-260.754	4.76291	-713.545		3.55	16.8009	4.892	3875	4.859	3838	4.859	3772					3.00071	98.4744	3.04071	99.9499	4.02	2.15481	3.04071	-25.158	16.8453	-8.6		4.76291	2679.28	3.70328	653	3.02	1985.06
4.79719	2660.11	3.80314	3349	4.79719	3.6	3.53437	13.6072	-260.754	4.79719	-746.372		3.6	3.53437	4.925	3753	4.892	3776	4.892	3590					3.02071	98.9549	3.06071	100.342	4.04	3.50623	3.06071	-24.9772	17.5297	-8.6		4.79719	2660.11	3.72391	655	3.04	1999.55
4.83147	2644.09	3.83742	3389	4.83147	3.65	0.48243	14.0901	-260.754	4.83147	-832.35		3.65	0.48243	4.958	3744	4.925	3633	4.925	3620					3.04071	99.3021	3.08071	99.3191	4.06	8.19726	3.08071	-26.0769	17.5522	-8.6		4.83147	2644.09	3.74455	635	3.06	1972.01
4.86575	2630.27	3.8717	3447	4.86575	3.7	0.22182	14.1248	-260.754	4.86575	-838.538		3.7	0.22182	4.991	3674	4.958	3583	4.958	3516					3.06071	99.5136	3.10071	98.7958	4.08	30.4596	3.10071	-26.5463	17.574	-8.6		4.86575	2630.27	3.76518	615	3.08	1928.34
4.90002	2617.93	3.90598	3341	4.90002	3.75	0.13876	14.1647	-260.754	4.90002	-798.197		3.75	0.13876	5.024	3683	4.991	3572	4.991	3493					3.08071	99.5902	3.12071	99.364	4.1	78.4072	3.12071	-25.8011	17.5966	-8.6		4.90002	2617.93	3.78582	635	3.1	1843.63
4.9343	2606.53	3.94025	3476	4.9343	3.8	0.10648	14.1647	-260.754	4.9343	-872.796		3.8	0.10648	5.057	3674	5.024	3508	5.024	3513					3.10071	99.5363	3.14071	100.241	4.12	70.9632	3.14071	-24.6354	17.6518	-8.6		4.9343	2606.53	3.80645	604	3.12	1819.78
4.96858	2595.72	3.97453	3424	4.96858	3.85	0.09941	14.1996	-260.754	4.96858	-831.983		3.85	0.09941	5.09	3532	5.057	3462	5.057	3407					3.12071	99.3594	3.16071	99.0189	4.14	24.4646	3.16071	-25.4701	17.6518	-8.6		4.96858	2595.72	3.82709	651	3.14	1871.49
5.00286	2585.29	4.00881	3424	5.00286	3.9	0.11304	14.1996	-260.754	5.00286	-897.548		3.9	0.11304	5.123	3525	5.09	3398	5.09	3330					3.14071	99.0704	3.18071	97.2404	4.16	6.72644	3.18071	-26.7797	17.6964	-8.6		5.00286	2585.29	3.84772	627	3.16	1839.52
5.03713	2575.13	4.04309	3562	5.03713	3.95	0.15934	14.2826	-260.754	5.03713	-806.39		3.95	0.15934	5.156	3511	5.123	3373	5.123	3375					3.16071	98.6832	3.20071	97.3893	4.18	3.10404	3.20071	-26.099	17.6964	-8.6		5.03713	2575.13	3.86836	613	3.18	1883.24
5.07141	2565.21	4.07736	3567	5.07141	4	0.27441	14.3178	-260.754	5.07141	-1042.47		4	0.27441	5.189	3578	5.156	3358	5.156	3304					3.18071	98.2143	3.22071	99.0888	4.2	1.9222	3.22071	-23.8253	17.7953	-8.6		5.07141	2565.21	3.88899	636	3.2	1880.38
5.10569	2555.54	4.11164	3429	5.10569	4.05	0.89322	14.6603	-260.754	5.10569	-915.802		4.05	0.89322	5.222	3492	5.189	3306	5.189	3321					3.20071	97.6825	3.24071	100.791	4.22	1.30353	3.24071	-21.5279	17.8403	-8.6		5.10569	2555.54	3.90963	672	3.22	1790.26
5.13997	2546.13	4.14592	3584	5.13997	4.1	14.0997	14.6964	-260.754	5.13997	-935.39		4.1	14.0997	5.255	3557	5.222	3337	5.222	3325					3.22071	97.1083	3.26071	98.9084	4.24	0.93436	3.26071	-22.8168	17.8935	-8.6		5.13997	2546.13	3.93026	627	3.24	1761.91
5.17424	2536.99	4.1802	3499	5.17424	4.15	3.34418	14.732	-260.754	5.17424	-985.251		4.15	3.34418	5.288	3661	5.255	3380	5.255	3337					3.24071	96.5132	3.28071	95.7907	4.26	0.69723	3.28071	-25.364	17.9156	-8.6		5.17424	2536.99	3.9509	706	3.26	1742.16
5.20852	2528.12	4.21447	3559	5.20852	4.2	0.42984	14.732	-260.754	5.20852	-936.384		4.2	0.42984	5.321	3631	5.288	3433	5.288	3276					3.26071	95.9194	3.30071	96.9561	4.28	0.5362	3.30071	-23.6723	17.9388	-8.6		5.20852	2528.12	3.97153	676	3.28	1755.65
5.2428	2519.51	4.24875	3544	5.2428	4.25	0.18057	14.7683	-260.754	5.2428	-928.772		4.25	0.18057	5.354	3582	5.321	3368	5.321	3261					3.28071	95.3489	3.32071	98.0776	4.3	0.42201	3.32071	-22.0882	17.9609	-8.6		5.2428	2519.51	3.99217	691	3.3	1800.93
5.27708	2511.12	4.28303	3650	5.27708	4.3	0.09837	14.7683	-260.754	5.27708	-940.385		4.3	0.09837	5.387	3680	5.354	3440	5.354	3262					3.30071	94.8226	3.34071	96.336	4.32	0.33816	3.34071	-23.4483	18.0132	-8.6		5.27708	2511.12	4.0128	741	3.32	1769.67
5.31135	2502.92	4.31731	3470	5.31135	4.35	0.06169	15.0985	-260.754	5.31135	-958.178		4.35	0.06169	5.42	3584	5.387	3439	5.387	3219					3.32071	94.36	3.36071	95.3861	4.34	0.27481	3.36071	-24.1122	18.0132	-8.6		5.31135	2502.92	4.03344	767	3.34	1739.9
5.34563	2494.84	4.35158	3501	5.34563	4.4	0.04224	15.0985	-260.754	5.34563	-863.105		4.4	0.04224	5.453	3623	5.42	3424	5.42	3248					3.34071	93.9785	3.38071	95.5152	4.36	0.2258	3.38071	-23.8042	18.0588	-8.6		5.34563	2494.84	4.05407	734	3.36	1726.89
5.37991	2486.85	4.38586	3307	5.37991	4.45	0.03072	15.1357	-260.754	5.37991	-915.114		4.45	0.03072	5.486	3721	5.453	3520	5.453	3240					3.36071	93.6925	3.40071	94.3256	4.38	0.18711	3.40071	-24.9297	18.0588	-8.6		5.37991	2486.85	4.07471	735	3.38	1727.2
5.41419	2478.9	4.42014	3391	5.41419	4.5	0.02334	15.1357	-260.754	5.41419	-867.16		4.5	0.02334	5.519	3726	5.486	3565	5.486	3246					3.38071	93.5136	3.42071	92.6496	4.4	0.15605	3.42071	-26.6117	18.2721	-8.6		5.41419	2478.9	4.09534	790	3.4	1757.8
5.44846	2470.94	4.45442	3304	5.44846	4.55	0.00163	15.388	-260.754	5.44846	-905.206		4.55	0.00163	5.552	3660	5.519	3475	5.519	3263					3.40071	93.4495	3.44071	91.6586	4.42	0.13073	3.44071	-27.3787	18.3183	-8.6		5.44846	2470.94	4.11598	820	3.42	1710.86
5.48274	2462.96	4.48869	3249	5.48274	4.6	0	15.4259	-260.754	5.48274	-986.224		4.6	0	5.585	3705	5.552	3531	5.552	3220					3.42071	93.4555	3.46071	90.6744	4.44	0.10982	3.46071	-27.8343	18.3679	-8.6		5.48274	2462.96	4.13661	729	3.44	1773.98
5.51702	2454.94	4.52297	3156	5.51702	4.65	0	15.8063	-260.754	5.51702	-694.202		4.65	0	5.618	3707	5.585	3529	5.585	3220					3.44071	93.2316	3.48071	89.758	4.46	0.09236	3.48071	-27.9286	18.3679	-8.6		5.51702	2454.94	4.15725	745	3.46	1756.45
5.5513	2446.88	4.55725	3193	5.5513	4.7	0	15.8063	-260.754	5.5513	-819.148		4.7	0	5.651	3682	5.618	3537	5.618	3241					3.46071	92.7029	3.50071	89.9696	4.48	0.07763	3.50071	-26.6185	18.4144	-8.6		5.5513	2446.88	4.17788	811	3.48	1718.82
5.58557	2438.83	4.59153	2971	5.58557	4.75	0	15.8453	-260.754	5.58557	-745.089		4.75	0	5.684	3710	5.651	3550	5.651	3273					3.48071	91.8808	3.52071	89.9711	4.5	0.06509	3.52071	-25.2644	18.4144	-8.6		5.58557	2438.83	4.19852	814	3.5	1688.53
5.61985	2430.82	4.6258	3005	5.61985	4.8	0	15.8453	-260.754	5.61985	-684.085		4.8	0	5.717	3652	5.684	3608	5.684	3294					3.50071	90.7823	3.54071	87.731	4.52	0.04616	3.54071	-25.9245	18.506	-8.6		5.61985	2430.82	4.21915	766	3.52	1701.5
5.65413	2422.96	4.66008	2910	5.65413	4.85	0	16.1487	-260.754	5.65413	-662.225		4.85	0	5.75	3548	5.717	3543	5.717	3288					3.52071	89.4297	3.56071	85.8196	4.54	0.0101	3.56071	-26.0593	18.5528	-8.6		5.65413	2422.96	4.23979	818	3.54	1735.9
5.68841	2415.38	4.69436	2835	5.68841	4.9	0	16.1886	-260.754	5.68841	-587.646		4.9	0	5.783	3540	5.75	3488	5.75	3215					3.54071	87.8497	3.58071	85.1461	4.56	0	3.58071	-24.7932	18.6007	-8.6		5.68841	2415.38	4.26042	723	3.56	1647.92
5.72268	2408.26	4.72864	2874	5.72268	4.95	0	16.2524	-260.754	5.72268	-555.527		4.95	0	5.816	3519	5.783	3391	5.783	3247					3.56071	86.0731	3.60071	82.9067	4.58	0	3.60071	-24.9656	18.6007	-8.6		5.72268	2408.26	4.28106	729	3.58	1679.68
5.75696	2401.84	4.76291	2748	5.75696	5	0.0015	16.2925	-260.754	5.75696	-691.102		5	0.0015	5.849	3458	5.816	3354	5.816	3231					3.58071	84.1334	3.62071	79.9397	4.6	0	3.62071	-25.7754	18.6478	-8.6		5.75696	2401.84	4.30169	759	3.6	1693.13
5.79124	2396.39	4.79719	2696	5.79124	5.05	0.02536	16.3172	-260.754	5.79124	-642.653		5.05	0.02536	5.882	3441	5.849	3344	5.849	3144					3.60071	82.0665	3.64071	79.3087	4.62	0	3.64071	-24.1962	18.6478	-8.6		5.79124	2396.39	4.32232	749	3.62	1760.38
5.82552	2392.24	4.83147	2594	5.82552	5.1	0.03334	16.3172	-260.754	5.82552	-550.506		5.1	0.03334	5.915	3383	5.882	3275	5.882	3121					3.62071	79.9093	3.66071	78.7372	4.64	0	3.66071	-22.5411	18.8518	-8.6		5.82552	2392.24	4.34296	741	3.64	1711.16
5.85979	2389.74	4.86575	2574	5.85979	5.15	0.04576	16.3576	-260.754	5.85979	-580.004		5.15	0.04576	5.948	3343	5.915	3201	5.915	3083					3.64071	77.6991	3.68071	76.543	4.66	0	3.68071	-22.5275	18.8995	-8.6		5.85979	2389.74	4.36359	679	3.66	1689.79
5.89407	2389.22	4.90002	2602	5.89407	5.2	0.06665	16.3576	-260.754	5.89407	-535.484		5.2	0.06665	5.981	3285	5.948	3175	5.948	3044					3.66071	75.4725	3.70071	75.3888	4.68	0	3.70071	-22.0335	18.9448	-8.6		5.89407	2389.22	4.38423	704	3.68	1796.76
5.92835	2390.96	4.9343	2516	5.92835	5.25	0.10588	16.4199	-260.754	5.92835	-548.227		5.25	0.10588	6.014	3200	5.981	3084	5.981	3031					3.68071	73.2648	3.72071	75.3617	4.7	0	3.72071	-21.9056	18.9928	-8.6		5.92835	2390.96	4.40486	684	3.7	1678.62
5.96263	2395.15	4.96858	2546	5.96263	5.3	0.19313	16.4199	-260.754	5.96263	-649.41		5.3	0.19313	6.047	3119	6.014	2987	6.014	3055					3.70071	71.6165	3.74071	74.0724	4.72	0	3.74071	-23.0909	19.0582	-8.6		5.96263	2395.15	4.4255	647	3.72	1778.06
5.99691	2401.78	5.00286	2470	5.99691	5.35	0.45414	16.4605	-260.754	5.99691	-543.047		5.35	0.45414	6.08	3008	6.047	2961	6.047	2994					3.72071	71.4616	3.76071	72.438	4.74	0	3.76071	-24.611	19.0582	-8.6		5.99691	2401.78	4.44613	619	3.74	1735.51
6.03118	2410.68	5.03713	2551	6.03118	5.4	3.31489	16.4605	-260.754	6.03118	-512.94		5.4	3.31489	6.113	2964	6.08	2876	6.08	2893					3.74071	71.3575	3.78071	71.8807	4.76	0	3.78071	-25.0441	19.1064	-8.6		6.03118	2410.68	4.46677	644	3.76	1714.51
6.06546	2421.37	5.07141	2305	6.06546	5.45	15.9564	16.8129	-260.754	6.06546	-674.637		5.45	15.9564	6.146	2989	6.113	2852	6.113	2895					3.76071	71.2432	3.80071	70.8473	4.78	0	3.80071	-25.9435	19.1064	-8.6		6.06546	2421.37	4.4874	576	3.78	1770.63
6.09974	2433.16	5.10569	2422	6.09974	5.5	1.10514	16.8129	-260.754	6.09974	-698.423		5.5	1.10514	6.179	2987	6.146	2820	6.146	2858					3.78071	71.119	3.82071	69.0465	4.8	0	3.82071	-27.6007	19.3946	-8.6		6.09974	2433.16	4.50804	570	3.8	1805.08
6.13402	2445.07	5.13997	2393	6.13402	5.55	0.31163	16.8545	-260.754	6.13402	-713.331		5.55	0.31163	6.212	2918	6.179	2726	6.179	2833					3.80071	70.985	3.84071	68.0139	4.82	0	3.84071	-28.4804	19.3946	-8.6		6.13402	2445.07	4.52867	552	3.82	1847.39
6.16829	2455.93	5.17424	2334	6.16829	5.6	0.14948	16.8545	-260.754	6.16829	-670.195		5.6	0.14948	6.245	2932	6.212	2655	6.212	2832					3.82071	70.8414	3.86071	67.8163	4.84	0	3.86071	-28.516	19.4437	-8.6		6.16829	2455.93	4.54931	542	3.84	1849.85
6.20257	2464.47	5.20852	2374	6.20257	5.65	0.08724	16.9126	-260.754	6.20257	-624.732		5.65	0.08724	6.278	2942	6.245	2586	6.245	2818					3.84071	70.6885	3.88071	67.8251	4.86	0	3.88071	-28.3363	19.4437	-8.6		6.20257	2464.47	4.56994	507	3.86	1819.97
6.23685	2469.39	5.2428	2373	6.23685	5.7	0.05705	16.9545	-260.754	6.23685	-808.656		5.7	0.05705	6.311	2935	6.278	2585	6.278	2813					3.86071	70.5265	3.90071	67.5031	4.88	0	3.90071	-28.4788	19.636	-8.6		6.23685	2469.39	4.59058	532	3.88	1861.53
6.27113	2469.55	5.27708	2353	6.27113	5.75	0.04066	17.6086	-260.754	6.27113	-763.814		5.75	0.04066	6.344	2871	6.311	2571	6.311	2796					3.88071	70.3556	3.92071	66.662	4.9	0	3.92071	-29.132	19.636	-8.6		6.27113	2469.55	4.61121	504	3.9	1843.12
6.3054	2464.07	5.31135	2327	6.3054	5.8	0.0308	17.6086	-260.754	6.3054	-771.338		5.8	0.0308	6.377	2815	6.344	2527	6.344	2751					3.90071	70.1761	3.94071	66.0048	4.92	0	3.94071	-29.5933	19.6857	-8.6		6.3054	2464.07	4.63185	527	3.92	1846.97
6.33968	2452.52	5.34563	2414	6.33968	5.85	0.02094	17.6522	-260.754	6.33968	-832.783		5.85	0.02094	6.41	2869	6.377	2520	6.377	2713					3.92071	69.9882	3.96071	65.5506	4.94	0	3.96071	-29.8439	19.6857	-8.6		6.33968	2452.52	4.65248	504	3.94	1942.39
6.37396	2434.94	5.37991	2354	6.37396	5.9	0.00184	17.6522	-260.754	6.37396	-857.205		5.9	0.00184	6.443	2810	6.41	2497	6.41	2659					3.94071	69.7924	3.98071	64.7939	4.96	0	3.98071	-30.3898	19.7255	-8.6		6.37396	2434.94	4.67312	498	3.96	1935.66
6.40824	2411.89	5.41419	2394	6.40824	5.95	0.00277	17.7039	-260.754	6.40824	-831.156		5.95	0.00277	6.476	2771	6.443	2474	6.443	2687					3.96071	69.5888	4.00071	64.1254	4.98	0	4.00071	-30.8402	19.7255	-8.6		6.40824	2411.89	4.69375	493	3.98	1966.5
6.44251	2384.32	5.44846	2348	6.44251	6	0.00462	17.7478	-260.754	6.44251	-877.587		6	0.00462	6.509	2793	6.476	2340	6.476	2719					3.98071	69.3779	4.02071	63.9055	5	0.01557	4.02071	-30.8352	19.7754	-8.6		6.44251	2384.32	4.71439	492	4	1933.04
6.47679	2353.44	5.48274	2259	6.47679	6.05	0.00919	17.7636	-260.754	6.47679	-884.703		6.05	0.00919	6.542	2782	6.509	2414	6.509	2745					4.00071	69.1598	4.04071	63.8654	5.02	0.11079	4.04071	-30.644	19.7754	-8.6		6.47679	2353.44	4.73502	483	4.02	1934.55
6.51107	2320.56	5.51702	2543	6.51107	6.1	0.02676	17.7636	-260.754	6.51107	-840.819		6.1	0.02676	6.575	2752	6.542	2377	6.542	2802					4.02071	68.935	4.06071	63.6866	5.04	0.16236	4.06071	-30.5852	19.8546	-8.6		6.51107	2320.56	4.75566	517	4.04	1981.55
6.54535	2286.96	5.5513	2410	6.54535	6.15	0.4019	17.8076	-260.754	6.54535	-907.221		6.15	0.4019	6.608	2824	6.575	2345	6.575	2682					4.04071	68.7036	4.08071	62.9719	5.06	0.17564	4.08071	-31.0563	19.9048	-8.6		6.54535	2286.96	4.77629	450	4.06	1983.05
6.57962	2253.8	5.58557	2476	6.57962	6.2	0.21752	17.8076	-260.754	6.57962	-981.059		6.2	0.21752	6.641	2871	6.608	2374	6.608	2709					4.06071	68.466	4.10071	62.4227	5.08	0.19122	4.10071	-31.3562	19.9431	-8.6		6.57962	2253.8	4.79693	466	4.08	1952.38
6.6139	2222.01	5.61985	2529	6.6139	6.25	0.01969	18.0696	-260.754	6.6139	-828.274		6.25	0.01969	6.674	2828	6.641	2368	6.641	2660					4.08071	68.2224	4.12071	62.9494	5.1	0.20964	4.12071	-30.575	19.9431	-8.6		6.6139	2222.01	4.81756	433	4.1	1918.71
6.64818	2192.29	5.65413	2543	6.64818	6.3	0.0077	18.0696	-260.754	6.64818	-866.549		6.3	0.0077	6.707	2807	6.674	2347	6.674	2682					4.10071	67.9732	4.14071	63.6367	5.12	0.23165	4.14071	-29.6279	19.9936	-8.6		6.64818	2192.29	4.8382	443	4.12	1878
6.68246	2165.04	5.68841	2610	6.68246	6.35	0.00406	18.1143	-260.754	6.68246	-833.301		6.35	0.00406	6.74	2787	6.707	2346	6.707	2730					4.12071	67.7186	4.16071	64.0588	5.14	0.25825	4.16071	-28.9414	19.9936	-8.6		6.68246	2165.04	4.85883	458	4.14	1857.82
6.71673	2140.44	5.72268	2635	6.71673	6.4	0.0025	18.1143	-260.754	6.71673	-890.701		6.4	0.0025	6.773	2806	6.74	2402	6.74	2733					4.14071	67.4589	4.18071	64.87	5.16	0.29079	4.18071	-27.8612	20.2851	-8.6		6.71673	2140.44	4.87947	455	4.16	1892.77
6.75101	2118.45	5.75696	2493	6.75101	6.45	0.00169	18.3129	-260.754	6.75101	-835.714		6.45	0.00169	6.806	2832	6.773	2361	6.773	2671					4.16071	67.1944	4.20071	65.3411	5.18	0.33118	4.20071	-27.1169	20.3364	-8.6		6.75101	2118.45	4.9001	468	4.18	1886.24
6.78529	2098.89	5.79124	2536	6.78529	6.5	0.00122	18.3583	-260.754	6.78529	-791.155		6.5	0.00122	6.839	2889	6.806	2386	6.806	2777					4.18071	66.9254	4.22071	64.05	5.2	0.38216	4.22071	-28.1309	20.3719	-8.6		6.78529	2098.89	4.92074	439	4.2	1813.03
6.81957	2081.48	5.82552	2624	6.81957	6.55	0.000922811	18.6101	-260.754	6.81957	-872.74		6.55	0.000922811	6.872	2851	6.839	2334	6.839	2823					4.20071	66.6522	4.24071	63.5588	5.22	0.44777	4.24071	-28.3413	20.3719	-8.6		6.81957	2081.48	4.94137	442	4.22	1810.86
6.85384	2065.88	5.85979	2592	6.85384	6.6	0.000198105	18.6562	-260.754	6.85384	-846.141		6.6	0.000198105	6.905	2929	6.872	2302	6.872	2819					4.22071	66.3751	4.26071	65.1951	5.24	0.53417	4.26071	-26.4208	20.4234	-8.6		6.85384	2065.88	4.96201	451	4.24	1833.31
6.88812	2051.76	5.89407	2636	6.88812	6.65	0	18.6669	-260.754	6.88812	-792.027		6.65	0	6.938	2818	6.905	2525	6.905	2856					4.24071	66.0943	4.28071	65.8489	5.26	0.65109	4.28071	-25.4797	20.4234	-8.6		6.88812	2051.76	4.98264	453	4.26	1806.32
6.9224	2038.83	5.92835	2625	6.9224	6.7	0.00192	18.6669	-260.754	6.9224	-855.09		6.7	0.00192	6.971	2993	6.938	2418	6.938	2772					4.26071	65.8101	4.30071	65.0509	5.28	0.8147	4.30071	-25.9876	20.583	-8.6		6.9224	2038.83	5.00328	469	4.28	1792.88
6.95668	2026.8	5.96263	2528	6.95668	6.75	0.00528	18.7132	-260.754	6.95668	-831.064		6.75	0.00528	7.004	2998	6.971	2482	6.971	2782					4.28071	65.5228	4.32071	64.5604	5.3	1.05332	4.32071	-26.1854	20.6023	-8.6		6.95668	2026.8	5.02391	440	4.3	1787.06
6.99095	2015.47	5.99691	2641	6.99095	6.8	0.00703	18.7132	-260.754	6.99095	-859.732		6.8	0.00703	7.037	3000	7.004	2530	7.004	2873					4.30071	65.2327	4.34071	65.0585	5.32	1.42018	4.34071	-25.3922	20.6352	-8.6		6.99095	2015.47	5.04455	439	4.32	1725.52
7.02523	2004.66	6.03118	2680	7.02523	6.85	0.00981	18.7569	-260.754	7.02523	-870.926		6.85	0.00981	7.07	2969	7.037	2549	7.037	2907					4.32071	64.94	4.36071	66.6473	5.34	2.02458	4.36071	-23.5063	20.6545	-8.6		7.02523	2004.66	5.06518	407	4.34	1683.06
7.05951	1994.26	6.06546	2529	7.05951	6.9	0.01463	18.8035	-260.754	7.05951	-845.521		6.9	0.01463	7.103	3004	7.07	2612	7.07	2746					4.34071	64.6449	4.38071	67.8923	5.36	3.13537	4.38071	-21.9624	20.6879	-8.6		7.05951	1994.26	5.08582	480	4.36	1672.9
7.09379	1984.17	6.09974	2517	7.09379	6.95	0.0241	19.191	-260.754	7.09379	-833.429		6.95	0.0241	7.136	3066	7.103	2626	7.103	2797					4.36071	64.3478	4.40071	67.8568	5.38	6.10246	4.40071	-21.6973	20.6879	-8.6		7.09379	1984.17	5.10645	447	4.38	1641.82
7.12806	1974.33	6.13402	2514	7.12806	7	0.05257	19.2386	-260.754	7.12806	-765.588		7	0.05257	7.169	3012	7.136	2495	7.136	2799					4.38071	64.0488	4.42071	66.2478	5.4	20.4489	4.42071	-23.0044	20.7402	-8.6		7.12806	1974.33	5.12709	442	4.4	1593.27
7.16234	1964.7	6.16829	2568	7.16234	7.05	0.13788	19.3883	-260.754	7.16234	-820.961		7.05	0.13788	7.202	3030	7.169	2539	7.169	2865					4.40071	63.7483	4.44071	65.0089	5.42	66.4321	4.44071	-23.9404	20.7402	-8.6		7.16234	1964.7	5.14772	452	4.42	1667.48
7.19662	1955.26	6.20257	2622	7.19662	7.1	1.73826	19.4365	-260.754	7.19662	-791.523		7.1	1.73826	7.235	3132	7.202	2623	7.202	2901					4.42071	63.4464	4.46071	66.7317	5.44	93.3114	4.46071	-21.9136	20.915	-8.6		7.19662	1955.26	5.16836	442	4.44	1556.37
7.2309	1946	6.23685	2443	7.2309	7.15	1.68778	19.5295	-260.754	7.2309	-817.261		7.15	1.68778	7.268	3174	7.235	2592	7.235	2859					4.44071	63.1434	4.48071	67.8231	5.46	42.7081	4.48071	-20.5176	20.968	-8.6		7.2309	1946	5.18899	493	4.46	1623.23
7.26517	1936.9	6.27113	2488	7.26517	7.2	0.15796	19.5295	-260.754	7.26517	-826.167		7.2	0.15796	7.301	3063	7.268	2636	7.268	2946					4.46071	62.8396	4.50071	66.7314	5.48	11.4224	4.50071	-21.3044	20.9993	-8.6		7.26517	1936.9	5.20963	510	4.48	1609.2
7.29945	1927.98	6.3054	2475	7.29945	7.25	0.09713	19.5295	-260.754	7.29945	-783.239		7.25	0.09713	7.334	2970	7.301	2625	7.301	2768					4.48071	62.535	4.52071	66.5775	5.5	4.28215	4.52071	-21.153	20.9993	-8.6		7.29945	1927.98	5.23026	472	4.5	1526.11
7.33373	1919.21	6.33968	2402	7.33373	7.3	0.12617	19.5295	-260.754	7.33373	-800.476		7.3	0.12617	7.367	3063	7.334	2531	7.334	2852					4.50071	62.23	4.54071	67.3923	5.52	2.48946	4.54071	-20.0329	21.0525	-8.6		7.33373	1919.21	5.2509	480	4.52	1546.76
7.36801	1910.62	6.37396	2360	7.36801	7.35	0.33254	19.578	-260.754	7.36801	-804.881		7.35	0.33254	7.4	3092	7.367	2637	7.367	2920					4.52071	61.9248	4.56071	67.2018	5.54	1.64845	4.56071	-19.9183	21.0525	-8.6		7.36801	1910.62	5.27153	501	4.54	1538.12
7.40228	1902.2	6.40824	2363	7.40228	7.4	4.83328	19.578	-260.754	7.40228	-763.459		7.4	4.83328	7.433	3058	7.4	2678	7.4	2965					4.54071	61.6195	4.58071	67.4473	5.56	1.1641	4.58071	-19.368	21.4265	-8.6		7.40228	1902.2	5.29217	495	4.56	1562.53
7.43656	1893.95	6.44251	2289	7.43656	7.45	1.97542	19.578	-260.754	7.43656	-769.214		7.45	1.97542	7.466	3097	7.433	2539	7.433	2956					4.56071	61.3143	4.60071	68.8839	5.58	0.86051	4.60071	-17.6271	21.4808	-8.6		7.43656	1893.95	5.3128	508	4.58	1505.56
7.47084	1885.89	6.47679	2251	7.47084	7.5	0.19936	19.578	-260.754	7.47084	-707.158		7.5	0.19936	7.499	3058	7.466	2518	7.466	2849					4.58071	61.0095	4.62071	68.3468	5.6	0.6582	4.62071	-17.8607	21.509	-8.6		7.47084	1885.89	5.33344	529	4.6	1558.08
7.50512	1878.04	6.51107	2262	7.50512	7.55	0.07931	19.9472	-260.754	7.50512	-838.304		7.55	0.07931	7.532	3090	7.499	2514	7.499	2899					4.60071	60.7052	4.64071	66.1287	5.62	0.51684	4.64071	-19.7761	21.509	-8.6		7.50512	1878.04	5.35407	534	4.62	1469.18
7.53939	1870.41	6.54535	2162	7.53939	7.6	0.04136	19.9472	-260.754	7.53939	-755.673		7.6	0.04136	7.565	3026	7.532	2562	7.532	2863					4.62071	60.4017	4.66071	66.0441	5.64	0.41428	4.66071	-19.5591	21.5275	-8.6		7.53939	1870.41	5.37471	544	4.64	1433.43
7.57367	1863.03	6.57962	2055	7.57367	7.65	0.02564	19.9968	-260.754	7.57367	-741.294		7.65	0.02564	7.598	2985	7.565	2616	7.565	2893					4.64071	60.099	4.68071	66.1984	5.66	0.33756	4.68071	-19.1044	21.5635	-8.6		7.57367	1863.03	5.39534	549	4.66	1488.67
7.60795	1855.95	6.6139	2176	7.60795	7.7	0.01743	19.9968	-260.754	7.60795	-691.21		7.7	0.01743	7.631	2970	7.598	2466	7.598	2933					4.66071	59.7974	4.70071	63.871	5.68	0.27869	4.70071	-21.1328	21.5635	-8.6		7.60795	1855.95	5.41598	513	4.68	1511.4
7.64223	1849.21	6.64818	2108	7.64223	7.75	0.01261	20.0317	-260.754	7.64223	-693.475		7.75	0.01261	7.664	2934	7.631	2482	7.631	2834					4.68071	59.4971	4.72071	62.8126	5.7	0.23255	4.72071	-21.8937	21.582	-8.6		7.64223	1849.21	5.43661	559	4.7	1460.2
7.6765	1842.9	6.68246	2114	7.6765	7.8	0.00965	20.0815	-260.754	7.6765	-747.16		7.8	0.00965	7.697	2901	7.664	2477	7.664	2936					4.70071	59.1981	4.74071	63.9533	5.72	0.19572	4.74071	-20.4572	21.6095	-8.6		7.6765	1842.9	5.45725	539	4.72	1468.6
7.71078	1837.09	6.71673	2032	7.71078	7.85	0.002	20.3044	-260.754	7.71078	-792.351		7.85	0.002	7.73	2914	7.697	2414	7.697	2923					4.72071	58.9006	4.76071	63.8736	5.74	0.16811	4.76071	-20.2429	21.6095	-8.6		7.71078	1837.09	5.47788	556	4.74	1458.61
7.74506	1831.88	6.75101	2065	7.74506	7.9	0.000482913	20.3549	-260.754	7.74506	-787.145		7.9	0.000482913	7.763	2860	7.73	2367	7.73	2838					4.74071	58.6047	4.78071	62.6504	5.76	0.14648	4.78071	-21.1739	21.6643	-8.6		7.74506	1831.88	5.49852	575	4.76	1473.37
7.77934	1827.38	6.78529	2090	7.77934	7.95	0.000671071	20.4395	-260.754	7.77934	-652.645		7.95	0.000671071	7.796	2830	7.763	2362	7.763	2877					4.76071	58.3107	4.80071	62.0313	5.78	0.12661	4.80071	-21.5029	21.6643	-8.6		7.77934	1827.38	5.51915	508	4.78	1394.21
7.81361	1823.69	6.81957	1991	7.81361	8	0.000994907	20.4903	-260.754	7.81361	-595.951		8	0.000994907	7.829	2816	7.796	2304	7.796	2845					4.78071	58.0185	4.82071	61.2381	5.8	0.10995	4.82071	-22.008	21.728	-8.6		7.81361	1823.69	5.53979	547	4.8	1453.74
7.84789	1820.88	6.85384	2002	7.84789	8.05	0.00162	20.6253	-260.754	7.84789	-736.139		8.05	0.00162	7.862	2791	7.829	2259	7.829	2852					4.80071	57.7284	4.84071	60.0905	5.82	0.09598	4.84071	-22.8698	21.7831	-8.6		7.84789	1820.88	5.56042	573	4.82	1474.47
7.88217	1818.99	6.88812	2042	7.88217	8.1	0.00311	20.6253	-260.754	7.88217	-744.252		8.1	0.00311	7.895	2808	7.862	2259	7.862	2785					4.82071	57.4404	4.86071	60.1927	5.84	0.08244	4.86071	-22.4842	21.8093	-8.6		7.88217	1818.99	5.58106	530	4.84	1474.08
7.91645	1818.01	6.9224	1966	7.91645	8.15	0.00814	20.6766	-260.754	7.91645	-710.274		8.15	0.00814	7.928	2837	7.895	2186	7.895	2744					4.84071	57.1546	4.88071	60.581	5.86	0.03841	4.88071	-21.8149	21.8093	-8.6		7.91645	1818.01	5.60169	564	4.86	1442.67
7.95072	1817.85	6.95668	1978	7.95072	8.2	0.10014	20.6766	-260.754	7.95072	-784.118		8.2	0.10014	7.961	2766	7.928	2082	7.928	2746					4.86071	56.8712	4.90071	58.3791	5.88	0.00939	4.90071	-23.7383	21.8276	-8.6		7.95072	1817.85	5.62233	489	4.88	1415.58
7.985	1818.35	6.99095	1938	7.985	8.25	0.14166	20.8396	-260.754	7.985	-702.616		8.25	0.14166	7.994	2692	7.961	2144	7.961	2706					4.88071	56.5901	4.92071	56.2362	5.9	0.01066	4.92071	-25.6053	21.8646	-8.6		7.985	1818.35	5.64296	523	4.9	1443.27
8.01928	1819.25	7.02523	1916	8.01928	8.3	0.01041	20.8914	-260.754	8.01928	-715.515		8.3	0.01041	8.027	2691	7.994	2127	7.994	2666					4.90071	56.3116	4.94071	56.6193	5.92	0.01226	4.94071	-24.949	21.8646	-8.6		8.01928	1819.25	5.6636	526	4.92	1448.78
8.05356	1820.22	7.05951	1931	8.05356	8.35	0.00351	21.1022	-260.754	8.05356	-765.484		8.35	0.00351	8.06	2697	8.027	2112	8.027	2723					4.92071	56.0357	4.96071	56.6854	5.94	0.01429	4.96071	-24.6123	21.8829	-8.6		8.05356	1820.22	5.68423	484	4.94	1420.11
8.08783	1820.88	7.09379	1933	8.08783	8.4	0.00177	21.1526	-260.754	8.08783	-806.139		8.4	0.00177	8.093	2683	8.06	2057	8.06	2709					4.94071	55.7625	4.98071	55.4986	5.96	0.01695	4.98071	-25.5314	22.2038	-8.6		8.08783	1820.88	5.70487	472	4.96	1405.45
8.12211	1820.8	7.12806	1991	8.12211	8.45	0.00107	21.1526	-260.754	8.12211	-826.065		8.45	0.00107	8.126	2655	8.093	2055	8.093	2758					4.96071	55.4919	5.00071	54.2813	5.98	0.02049	5.00071	-26.4838	22.2038	-8.6		8.12211	1820.8	5.7255	494	4.98	1436.52
8.15639	1819.6	7.16234	1926	8.15639	8.5	0.000709587	21.1548	-260.754	8.15639	-831.866		8.5	0.000709587	8.159	2593	8.126	2082	8.126	2638					4.98071	55.2242	5.02071	53.7504	6	0.02538	5.02071	-26.7528	22.2601	-8.6		8.15639	1819.6	5.74614	472	5	1435.44
8.19067	1816.95	7.19662	1946	8.19067	8.55	0.002	21.1731	-260.754	8.19067	-707.212		8.55	0.002	8.192	2602	8.159	2025	8.159	2634					5.00071	54.9593	5.04071	54.31	6.02	0.03238	5.04071	-25.9341	22.2601	-8.6		8.19067	1816.95	5.76677	495	5.02	1413.28
8.22494	1812.64	7.2309	1911	8.22494	8.6	0.00328	21.2052	-260.754	8.22494	-837.902		8.6	0.00328	8.225	2529	8.192	1998	8.192	2625					5.02071	54.6974	5.06071	54.1293	6.04	0.04288	5.06071	-25.8588	22.3193	-8.6		8.22494	1812.64	5.78741	469	5.04	1467.43
8.25922	1806.64	7.26517	1893	8.25922	8.65	0.00405	21.2052	-260.754	8.25922	-862.902		8.65	0.00405	8.258	2557	8.225	2027	8.225	2600					5.04071	54.4383	5.08071	52.6283	6.06	0.05964	5.08071	-27.1068	22.3759	-8.6		8.25922	1806.64	5.80804	465	5.06	1478.5
8.2935	1799.09	7.29945	1927	8.2935	8.7	0.00546	21.2259	-260.754	8.2935	-856.355		8.7	0.00546	8.291	2601	8.258	1995	8.258	2633					5.06071	54.1823	5.10071	51.6467	6.08	0.08876	5.10071	-27.8385	22.6879	-8.6		8.2935	1799.09	5.82868	475	5.08	1415.96
8.32778	1790.28	7.33373	1901	8.32778	8.75	0.00823	21.3029	-260.754	8.32778	-786.545		8.75	0.00823	8.324	2593	8.291	1973	8.291	2669					5.08071	53.9293	5.12071	51.1373	6.1	0.15104	5.12071	-28.101	22.7055	-8.6		8.32778	1790.28	5.84931	452	5.1	1399.29
8.36205	1780.59	7.36801	1888	8.36205	8.8	0.01379	21.3029	-260.754	8.36205	-711.848		8.8	0.01379	8.357	2569	8.324	1954	8.324	2635					5.10071	53.6794	5.14071	50.0093	6.12	0.40053	5.14071	-28.9852	22.7454	-8.6		8.36205	1780.59	5.86995	434	5.12	1423.7
8.39633	1770.41	7.40228	1921	8.39633	8.85	0.02765	21.3559	-260.754	8.39633	-722.671		8.85	0.02765	8.39	2512	8.357	1925	8.357	2590					5.12071	53.4325	5.16071	49.0062	6.14	1.48864	5.16071	-29.7477	22.7631	-8.6		8.39633	1770.41	5.89058	438	5.14	1440.98
8.43061	1760.15	7.43656	1907	8.43061	8.9	0.08392	21.3559	-260.754	8.43061	-763.409		8.9	0.08392	8.423	2503	8.39	1925	8.39	2538					5.14071	53.1888	5.18071	48.7229	6.16	3.23221	5.18071	-29.7936	22.7835	-8.6		8.43061	1760.15	5.91122	397	5.16	1439.79
8.46489	1750.14	7.47084	1961	8.46489	8.95	1.2448	21.4115	-260.754	8.46489	-729.408		8.95	1.2448	8.456	2535	8.423	1932	8.423	2520					5.16071	52.9482	5.20071	49.0408	6.18	2.28707	5.20071	-29.2414	22.7835	-8.6		8.46489	1750.14	5.93185	402	5.18	1427.23
8.49916	1740.68	7.50512	1822	8.49916	9	0.66548	21.4115	-260.754	8.49916	-884.943		9	0.66548	8.489	2578	8.456	1965	8.456	2519					5.18071	52.7107	5.22071	49.337	6.2	0.69961	5.22071	-28.714	22.7835	-8.6		8.49916	1740.68	5.95248	393	5.2	1449.37
8.53344	1731.95	7.53939	1897	8.53344	9.05	0.06011	21.4649	-260.754	8.53344	-785.208		9.05	0.06011	8.522	2569	8.489	1957	8.489	2611					5.20071	52.4764	5.24071	48.5148	6.22	0.20768	5.24071	-29.3082	22.7835	-8.6		8.53344	1731.95	5.97312	387	5.22	1446.14
8.56772	1724.05	7.57367	1904	8.56772	9.1	0.02421	21.4649	-260.754	8.56772	-774.312		9.1	0.02421	8.555	2548	8.522	1936	8.522	2648					5.22071	52.2453	5.26071	47.6984	6.24	0.10579	5.26071	-29.8998	22.8413	-8.6		8.56772	1724.05	5.99375	407	5.24	1495.38
8.602	1717.02	7.60795	1947	8.602	9.15	0.01409	21.4904	-260.754	8.602	-909.288		9.15	0.01409	8.588	2529	8.555	1928	8.555	2593					5.24071	52.0173	5.28071	48.095	6.26	0.06743	5.28071	-29.2815	22.8413	-8.6		8.602	1717.02	6.01439	384	5.26	1434.83
8.63628	1710.84	7.64223	1938	8.63628	9.2	0.01054	21.5399	-260.754	8.63628	-744.107		9.2	0.01054	8.621	2530	8.588	1902	8.588	2526					5.26071	51.7924	5.30071	47.8746	6.28	0.04652	5.30071	-29.2834	22.8413	-8.6		8.63628	1710.84	6.03502	396	5.28	1473.55
8.67055	1705.44	7.6765	1878	8.67055	9.25	0.01017	21.5399	-260.754	8.67055	-730.7		9.25	0.01017	8.654	2519	8.621	1909	8.621	2524					5.28071	51.5707	5.32071	46.9345	6.3	0.03383	5.32071	-30.0081	22.8413	-8.6		8.67055	1705.44	6.05566	387	5.3	1478.74
8.70483	1700.71	7.71078	1827	8.70483	9.3	0.01351	21.544	-260.754	8.70483	-811.971		9.3	0.01351	8.687	2446	8.654	1915	8.654	2547					5.30071	51.3522	5.34071	47.7049	6.32	0.02558	5.34071	-29.0253	22.9911	-8.6		8.70483	1700.71	6.07629	384	5.32	1436.41
8.73911	1696.55	7.74506	1827	8.73911	9.35	0.02863	21.5601	-260.754	8.73911	-745.815		9.35	0.02863	8.72	2454	8.687	1895	8.687	2534					5.32071	51.1368	5.36071	48.3291	6.34	0.01992	5.36071	-28.1919	23.0494	-8.6		8.73911	1696.55	6.09693	368	5.34	1448.68
8.77339	1692.87	7.77934	1957	8.77339	9.4	0.31682	21.5936	-260.754	8.77339	-814.134		9.4	0.31682	8.753	2508	8.72	1903	8.72	2559					5.34071	50.9245	5.38071	45.4702	6.36	0.01587	5.38071	-30.8446	23.0682	-8.6		8.77339	1692.87	6.11756	386	5.36	1399.67
8.80766	1689.58	7.81361	2010	8.80766	9.45	0.47229	21.5936	-260.754	8.80766	-757.841		9.45	0.47229	8.786	2498	8.753	1915	8.753	2542					5.36071	50.7152	5.40071	43.759	6.38	0.01288	5.40071	-32.3528	23.0682	-8.6		8.80766	1689.58	6.1382	410	5.38	1468.95
8.84194	1686.6	7.84789	1867	8.84194	9.5	0.0361	21.6138	-260.754	8.84194	-773.868		9.5	0.0361	8.819	2479	8.786	1929	8.786	2576					5.38071	50.5091	5.42071	45.224	6.4	0.01061	5.42071	-30.6876	23.1267	-8.6		8.84194	1686.6	6.15883	379	5.4	1467
8.87622	1683.9	7.88217	1857	8.87622	9.55	0.01161	21.6876	-260.754	8.87622	-814.168		9.55	0.01161	8.852	2490	8.819	1905	8.819	2570					5.40071	50.306	5.44071	46.05	6.42	0.00884	5.44071	-29.6645	23.1267	-8.6		8.87622	1683.9	6.17947	404	5.42	1459.28
8.9105	1681.45	7.91645	1890	8.9105	9.6	0.00581	21.6876	-260.754	8.9105	-792.713		9.6	0.00581	8.885	2456	8.852	1851	8.852	2503					5.42071	50.1059	5.46071	45.4504	6.44	0.00744	5.46071	-30.07	23.2734	-8.6		8.9105	1681.45	6.2001	377	5.44	1506.14
8.94477	1679.23	7.95072	1816	8.94477	9.65	0.00348	21.7417	-260.754	8.94477	-819.495		9.65	0.00348	8.918	2463	8.885	1900	8.885	2517					5.44071	49.9087	5.48071	44.6247	6.46	0.00631	5.48071	-30.7045	23.3324	-8.6		8.94477	1679.23	6.22074	360	5.46	1390.43
8.97905	1677.26	7.985	1898	8.97905	9.7	0.00231	21.7417	-260.754	8.97905	-810.518		9.7	0.00231	8.951	2490	8.918	1920	8.918	2558					5.46071	49.7146	5.50071	44.2651	6.48	0.00539	5.50071	-30.8757	23.4598	-8.6		8.97905	1677.26	6.24137	409	5.48	1452.54
9.01333	1675.54	8.01928	1886	9.01333	9.75	0.00165	21.9206	-260.754	9.01333	-732.801		9.75	0.00165	8.984	2458	8.951	1944	8.951	2566					5.48071	49.5234	5.52071	44.7177	6.5	0.00463	5.52071	-30.2376	23.5194	-8.6		9.01333	1675.54	6.26201	412	5.5	1379.94
9.04761	1674.1	8.05356	1837	9.04761	9.8	0.00123	21.9206	-260.754	9.04761	-808.368		9.8	0.00123	9.017	2451	8.984	1918	8.984	2566					5.50071	49.335	5.54071	45.082	6.52	0.00399	5.54071	-29.6906	23.5355	-8.6		9.04761	1674.1	6.28264	370	5.52	1367.13
9.08188	1672.98	8.08783	1797	9.08188	9.85	0.000812801	21.9753	-260.754	9.08188	-763.241		9.85	0.000812801	9.05	2503	9.017	1861	9.017	2575					5.52071	49.1495	5.56071	45.0194	6.54	0.00345	5.56071	-29.5733	23.5355	-8.6		9.08188	1672.98	6.30328	348	5.54	1402.47
9.11616	1672.17	8.12211	1777	9.11616	9.9	0.00184	21.9753	-260.754	9.11616	-847.438		9.9	0.00184	9.083	2388	9.05	1827	9.05	2549					5.54071	48.9668	5.58071	44.853	6.56	0.00299	5.58071	-29.5626	23.5953	-8.6		9.11616	1672.17	6.32391	408	5.56	1368.33
9.15044	1671.7	8.15639	1770	9.15044	9.95	0.00245	22.0659	-260.754	9.15044	-726.96		9.95	0.00245	9.116	2381	9.083	1866	9.083	2548					5.56071	48.7869	5.60071	44.5515	6.58	0.0019	5.60071	-29.6896	23.5953	-8.6		9.15044	1671.7	6.34455	389	5.58	1406.99
9.18472	1671.52	8.19067	1892	9.18472	10	0.00337	22.0659	-260.754	9.18472	-800.787		10	0.00337	9.149	2423	9.116	1972	9.116	2568					5.58071	48.6098	5.62071	44.0946	6.6	0.000244787	5.62071	-29.9747	23.8286	-8.6		9.18472	1671.52	6.36518	394	5.6	1384.07
9.21899	1671.61	8.22494	1757	9.21899	10.05	0.00491	22.121	-260.754	9.21899	-803.87		10.05	0.00491	9.182	2471	9.149	1970	9.149	2549					5.60071	48.4353	5.64071	44.4652	6.62	0	5.64071	-29.435	23.8286	-8.6		9.21899	1671.61	6.38582	364	5.62	1380.01
9.25327	1671.87	8.25922	1726	9.25327	10.1	0.0078	22.121	-260.754	9.25327	-805.13		10.1	0.0078	9.215	2493	9.182	1864	9.182	2559					5.62071	48.2635	5.66071	45.5353	6.64	0	5.66071	-28.1983	23.8891	-8.6		9.25327	1671.87	6.40645	380	5.64	1380.19
9.28755	1672.19	8.2935	1725	9.28755	10.15	0.01428	22.3147	-260.754	9.28755	-808.456		10.15	0.01428	9.248	2485	9.215	1865	9.215	2472					5.64071	48.0944	5.68071	45.4003	6.66	0	5.68071	-28.1694	23.8891	-8.6		9.28755	1672.19	6.42709	393	5.66	1371.5
9.32183	1672.45	8.32778	1786	9.32183	10.2	0.03392	22.3147	-260.754	9.32183	-717.715		10.2	0.03392	9.281	2455	9.248	1872	9.248	2488					5.66071	47.9278	5.70071	44.6323	6.68	0.00123	5.70071	-28.7759	23.9032	-8.6		9.32183	1672.45	6.44772	439	5.68	1348.2
9.3561	1672.49	8.36205	1851	9.3561	10.25	0.27958	22.3704	-260.754	9.3561	-745.755		10.25	0.27958	9.314	2448	9.281	1835	9.281	2530					5.68071	47.7639	5.72071	45.0028	6.7	0.01711	5.72071	-28.2465	23.9032	-8.6		9.3561	1672.49	6.46836	364	5.7	1331.02
9.39038	1672.16	8.39633	1830	9.39038	10.3	1.03342	22.3704	-260.754	9.39038	-823.424		10.3	1.03342	9.347	2431	9.314	1895	9.314	2433					5.70071	47.6024	5.74071	45.3904	6.72	0.02892	5.74071	-27.7026	23.9639	-8.6		9.39038	1672.16	6.48899	382	5.72	1325.14
9.42466	1671.32	8.43061	1779	9.42466	10.35	0.10858	22.3711	-260.754	9.42466	-786.587		10.35	0.10858	9.38	2449	9.347	1876	9.347	2474					5.72071	47.4436	5.76071	44.9386	6.74	0.0314	5.76071	-28.0005	23.9639	-8.6		9.42466	1671.32	6.50963	368	5.74	1294.58
9.45894	1669.89	8.46489	1803	9.45894	10.4	0.02831	22.3711	-260.754	9.45894	-898.152		10.4	0.02831	9.413	2386	9.38	1829	9.38	2448					5.74071	47.2872	5.78071	43.508	6.76	0.03431	5.78071	-29.2798	24.085	-8.6		9.45894	1669.89	6.53026	370	5.76	1324.87
9.49321	1667.83	8.49916	1638	9.49321	10.45	0.01759	22.4269	-260.754	9.49321	-833.09		10.45	0.01759	9.446	2358	9.413	1793	9.413	2592					5.76071	47.1334	5.80071	42.7277	6.78	0.03775	5.80071	-29.9113	24.085	-8.6		9.49321	1667.83	6.5509	414	5.78	1335.28
9.52749	1665.18	8.53344	1729	9.52749	10.5	0.01648	22.4269	-260.754	9.52749	-684.44		10.5	0.01648	9.479	2423	9.446	1776	9.446	2557					5.78071	46.9821	5.82071	45.6315	6.8	0.04185	5.82071	-26.8614	24.1462	-8.6		9.52749	1665.18	6.57153	404	5.8	1298.06
9.56177	1662.04	8.56772	1732	9.56177	10.55	0.02215	22.6167	-260.754	9.56177	-700.306		10.55	0.02215	9.512	2356	9.479	1788	9.479	2467					5.80071	46.8333	5.84071	48.1853	6.82	0.04679	5.84071	-24.1639	24.1462	-8.6		9.56177	1662.04	6.59217	374	5.82	1314.19
9.59605	1658.56	8.602	1590	9.59605	10.6	0.04408	22.6638	-260.754	9.59605	-610.825		10.6	0.04408	9.545	2327	9.512	1873	9.512	2450					5.82071	46.6871	5.86071	46.7201	6.84	0.05282	5.86071	-25.4882	24.1755	-8.6		9.59605	1658.56	6.6128	382	5.84	1360.4
9.63032	1654.89	8.63628	1749	9.63032	10.65	0.27997	22.6638	-260.754	9.63032	-800.156		10.65	0.27997	9.578	2249	9.545	1753	9.545	2537					5.84071	46.5435	5.88071	45.6832	6.86	0.06029	5.88071	-26.3869	24.1755	-8.6		9.63032	1654.89	6.63344	402	5.86	1361.68
9.6646	1651.19	8.67055	1757	9.6646	10.7	1.4574	22.6731	-260.754	9.6646	-915.453		10.7	1.4574	9.611	2346	9.578	1726	9.578	2501					5.86071	46.4025	5.90071	46.6096	6.88	0.0697	5.90071	-25.3251	24.2369	-8.6		9.6646	1651.19	6.65407	410	5.88	1349.57
9.69888	1647.59	8.70483	1671	9.69888	10.75	0.19035	22.683	-260.754	9.69888	-762.857		10.75	0.19035	9.644	2273	9.611	1731	9.611	2518					5.88071	46.2643	5.92071	47.4963	6.9	0.08176	5.92071	-24.3059	24.2369	-8.6		9.69888	1647.59	6.67471	378	5.9	1340.01
9.73316	1644.23	8.73911	1733	9.73316	10.8	0.03538	22.7204	-260.754	9.73316	-817.49		10.8	0.03538	9.677	2299	9.644	1792	9.644	2391					5.90071	46.1289	5.94071	47.9424	6.92	0.09758	5.94071	-23.7304	24.3719	-8.6		9.73316	1644.23	6.69534	392	5.92	1314.93
9.76743	1641.19	8.77339	1661	9.76743	10.85	0.01712	22.7204	-260.754	9.76743	-806.449		10.85	0.01712	9.71	2238	9.677	1849	9.677	2492					5.92071	45.9964	5.96071	48.0557	6.94	0.11889	5.96071	-23.4908	24.4338	-8.6		9.76743	1641.19	6.71598	420	5.94	1307.23
9.80171	1638.55	8.80766	1714	9.80171	10.9	0.01332	22.7397	-260.754	9.80171	-803.809		10.9	0.01332	9.743	2223	9.71	1827	9.71	2422					5.94071	45.867	5.98071	48.3976	6.96	0.14853	5.98071	-23.026	24.445	-8.6		9.80171	1638.55	6.73661	458	5.96	1285.69
9.83599	1636.36	8.84194	1695	9.83599	10.95	0.0064	22.8045	-260.754	9.83599	-750.621		10.95	0.0064	9.776	2287	9.743	1780	9.743	2325					5.96071	45.7407	6.00071	49.1747	6.98	0.20467	6.00071	-22.1295	24.445	-8.6		9.83599	1636.36	6.75725	423	5.98	1321.2
9.87027	1634.66	8.87622	1652	9.87027	11	0.00423	22.8045	-260.754	9.87027	-678.92		11	0.00423	9.809	2315	9.776	1797	9.776	2397					5.98071	45.6178	6.02071	49.9528	7	0.30292	6.02071	-21.2358	24.5071	-8.6		9.87027	1634.66	6.77788	444	6	1286.65
9.90454	1633.46	8.9105	1671	9.90454	11.05	0.00386	22.8615	-260.754	9.90454	-760.723		11.05	0.00386	9.842	2275	9.809	1640	9.809	2364					6.00071	45.4984	6.04071	49.986	7.02	0.41944	6.04071	-21.0908	24.5071	-8.6		9.90454	1633.46	6.79852	413	6.02	1293.69
9.93882	1632.77	8.94477	1642	9.93882	11.1	0.00343	22.8615	-260.754	9.93882	-692.031		11.1	0.00343	9.875	2291	9.842	1729	9.842	2474					6.02071	45.3828	6.06071	48.4304	7.04	0.6152	6.06071	-22.5388	24.8162	-8.6		9.93882	1632.77	6.81915	444	6.04	1294.06
9.9731	1632.56	8.97905	1649	9.9731	11.15	0.00183	22.9064	-260.754	9.9731	-748.826		11.15	0.00183	9.908	2305	9.875	1732	9.875	2413					6.04071	45.2711	6.08071	47.1591	7.06	1.08337	6.08071	-23.707	24.8793	-8.6		9.9731	1632.56	6.83979	413	6.06	1306.84
10.0074	1632.8	9.01333	1725	10.0074	11.2	0.00244	22.9636	-260.754	10.0074	-783.066		11.2	0.00244	9.941	2210	9.908	1592	9.908	2449					6.06071	45.1635	6.10071	47.5557	7.08	3.21912	6.10071	-23.2118	24.9758	-8.6		10.0074	1632.8	6.86042	438	6.08	1272.95
10.0417	1633.42	9.04761	1648	10.0417	11.25	0.00371	23.0268	-260.754	10.0417	-751.679		11.25	0.00371	9.974	2189	9.941	1745	9.941	2403					6.08071	45.0603	6.12071	48.6905	7.1	11.0375	6.12071	-21.9833	24.9758	-8.6		10.0417	1633.42	6.88106	469	6.1	1290.64
10.0759	1634.3	9.08188	1692	10.0759	11.3	0.00632	23.0268	-260.754	10.0759	-768.563		11.3	0.00632	10.007	2338	9.974	1757	9.974	2418					6.10071	44.9617	6.14071	49.6422	7.12	18.4773	6.14071	-20.9429	25.0392	-8.6		10.0759	1634.3	6.90169	464	6.12	1290.36
10.1102	1635.32	9.11616	1607	10.1102	11.35	0.01308	23.0843	-260.754	10.1102	-737.579		11.35	0.01308	10.04	2265	10.007	1675	10.007	2326					6.12071	44.868	6.16071	49.5066	7.14	9.91203	6.16071	-20.9951	25.0392	-8.6		10.1102	1635.32	6.92233	474	6.14	1271.75
10.1445	1636.3	9.15044	1727	10.1445	11.4	0.04681	23.0843	-260.754	10.1445	-811.561		11.4	0.04681	10.073	2226	10.04	1729	10.04	2412					6.14071	44.7794	6.18071	49.1516	7.16	2.83139	6.18071	-21.2721	25.0793	-8.6		10.1445	1636.3	6.94296	465	6.16	1301.85
10.1788	1637.05	9.18472	1653	10.1788	11.45	0.61826	23.1004	-260.754	10.1788	-765.318		11.45	0.61826	10.106	2272	10.073	1666	10.073	2336					6.16071	44.6959	6.20071	49.6263	7.18	1.06475	6.20071	-20.725	25.0793	-8.6		10.1788	1637.05	6.9636	456	6.18	1314.99
10.213	1637.39	9.21899	1650	10.213	11.5	0.23663	23.1581	-260.754	10.213	-830.652		11.5	0.23663	10.139	2193	10.106	1709	10.106	2378					6.18071	44.618	6.22071	50.0932	7.2	0.68255	6.22071	-20.1913	25.143	-8.6		10.213	1637.39	6.98423	475	6.2	1249.3
10.2473	1637.12	9.25327	1649	10.2473	11.55	0.02287	23.1654	-260.754	10.2473	-721.38		11.55	0.02287	10.172	2205	10.139	1697	10.139	2418					6.20071	44.5455	6.24071	49.9438	7.22	0.5384	6.24071	-20.2797	25.143	-8.6		10.2473	1637.12	7.00487	478	6.22	1276.68
10.2816	1636.1	9.28755	1646	10.2816	11.6	0.00905	23.1654	-260.754	10.2816	-805.361		11.6	0.00905	10.205	2201	10.172	1657	10.172	2428					6.22071	44.4788	6.26071	48.8187	7.24	0.48416	6.26071	-21.3494	25.1504	-8.6		10.2816	1636.1	7.0255	499	6.24	1306.95
10.3159	1634.27	9.32183	1737	10.3159	11.65	0.00484	23.2233	-260.754	10.3159	-795.534		11.65	0.00484	10.238	2306	10.205	1669	10.205	2462					6.24071	44.4177	6.28071	47.9164	7.26	0.48753	6.28071	-22.2018	25.1664	-8.6		10.3159	1634.27	7.04614	516	6.26	1226.05
10.3501	1631.66	9.3561	1709	10.3501	11.7	0.00301	23.2233	-260.754	10.3501	-753.925		11.7	0.00301	10.271	2337	10.238	1646	10.238	2346					6.26071	44.3623	6.30071	48.9575	7.28	0.54359	6.30071	-21.1163	25.2143	-8.6		10.3501	1631.66	7.06677	487	6.28	1268.72
10.3844	1628.38	9.39038	1631	10.3844	11.75	0.00205	23.3844	-260.754	10.3844	-744.647		11.75	0.00205	10.304	2177	10.271	1648	10.271	2480					6.28071	44.3125	6.32071	50.4219	7.3	0.66723	6.32071	-19.6126	25.2304	-8.6		10.3844	1628.38	7.08741	511	6.3	1295.14
10.4187	1624.6	9.42466	1667	10.4187	11.8	0.00149	23.3844	-260.754	10.4187	-804.867		11.8	0.00149	10.337	2200	10.304	1712	10.304	2432					6.30071	44.2681	6.34071	50.9645	7.32	0.90359	6.34071	-19.0356	25.2373	-8.6		10.4187	1624.6	7.10804	500	6.32	1302.44
10.453	1620.51	9.45894	1554	10.453	11.85	0.00113	23.4428	-260.754	10.453	-826.774		11.85	0.00113	10.37	2231	10.337	1662	10.337	2455					6.32071	44.2288	6.36071	49.8938	7.34	1.38908	6.36071	-20.0762	25.2373	-8.6		10.453	1620.51	7.12868	547	6.34	1251
10.4873	1616.29	9.49321	1617	10.4873	11.9	0.000244644	23.4428	-260.754	10.4873	-850.552		11.9	0.000244644	10.403	2249	10.37	1684	10.37	2440					6.34071	44.1943	6.38071	48.0948	7.36	3.01167	6.38071	-21.849	25.3014	-8.6		10.4873	1616.29	7.14931	568	6.36	1326.32
10.5215	1612.1	9.52749	1763	10.5215	11.95	0.000260682	23.4569	-260.754	10.5215	-792.365		11.95	0.000260682	10.436	2273	10.403	1624	10.403	2423					6.36071	44.1643	6.40071	47.5815	7.38	10.9158	6.40071	-22.3393	25.3014	-8.6		10.5215	1612.1	7.16995	506	6.38	1264.13
10.5558	1608.08	9.56177	1744	10.5558	12	0.000401444	23.5156	-260.754	10.5558	-808.344		12	0.000401444	10.469	2294	10.436	1701	10.436	2389					6.38071	44.138	6.42071	47.685	7.4	29.7861	6.42071	-22.2154	25.4261	-8.6		10.5558	1608.08	7.19058	546	6.4	1275.72
10.5901	1604.32	9.59605	1830	10.5901	12.05	0.000543192	23.521	-260.754	10.5901	-829.581		12.05	0.000543192	10.502	2249	10.469	1670	10.469	2336					6.40071	44.115	6.44071	47.604	7.42	29.8159	6.44071	-22.2777	25.4907	-8.6		10.5901	1604.32	7.21122	518	6.42	1305.61
10.6244	1600.86	9.63032	1637	10.6244	12.1	0.00113	23.521	-260.754	10.6244	-747.126		12.1	0.00113	10.535	2240	10.502	1651	10.502	2290					6.42071	44.0946	6.46071	47.8289	7.44	10.903	6.46071	-22.0349	25.4963	-8.6		10.6244	1600.86	7.23185	548	6.44	1356.24
10.6586	1597.74	9.6646	1518	10.6586	12.15	0.00201	23.5798	-260.754	10.6586	-795.998		12.15	0.00201	10.568	2225	10.535	1649	10.535	2369					6.44071	44.0759	6.48071	48.4909	7.46	2.96586	6.48071	-21.3553	25.4963	-8.6		10.6586	1597.74	7.25249	537	6.46	1338.95
10.6929	1594.92	9.69888	1667	10.6929	12.2	0.00316	23.5798	-260.754	10.6929	-756.186		12.2	0.00316	10.601	2212	10.568	1647	10.568	2409					6.46071	44.0581	6.50071	49.5181	7.48	1.3247	6.50071	-20.3095	25.5611	-8.6		10.6929	1594.92	7.27312	529	6.48	1309.4
10.7272	1592.39	9.73316	1609	10.7272	12.25	0.006	23.6199	-260.754	10.7272	-750.657		12.25	0.006	10.634	2302	10.601	1712	10.601	2393					6.48071	44.0404	6.52071	49.5825	7.5	0.81951	6.52071	-20.2247	25.5611	-8.6		10.7272	1592.39	7.29376	518	6.5	1313.75
10.7615	1590.11	9.76743	1617	10.7615	12.3	0.02291	23.6199	-260.754	10.7615	-812.37		12.3	0.02291	10.667	2278	10.634	1717	10.634	2397					6.50071	44.0218	6.54071	47.4947	7.52	0.55928	6.54071	-22.2895	25.6676	-8.6		10.7615	1590.11	7.31439	519	6.52	1342.42
10.7958	1588.02	9.80171	1617	10.7958	12.35	0.19948	23.679	-260.754	10.7958	-815.28		12.35	0.19948	10.7	2294	10.667	1655	10.667	2442					6.52071	44.0015	6.56071	46.2292	7.54	0.39816	6.56071	-23.5283	25.6676	-8.6		10.7958	1588.02	7.33503	524	6.54	1350.79
10.83	1586.08	9.83599	1668	10.83	12.4	0.05981	23.679	-260.754	10.83	-755.344		12.4	0.05981	10.733	2250	10.7	1656	10.7	2520					6.54071	43.9784	6.58071	46.8653	7.56	0.29245	6.58071	-22.8612	25.7329	-8.6		10.83	1586.08	7.35566	572	6.56	1340.28
10.8643	1584.26	9.87027	1738	10.8643	12.45	0.0258	23.7553	-260.754	10.8643	-788.523		12.45	0.0258	10.766	2233	10.733	1591	10.733	2441					6.56071	43.9518	6.60071	47.2737	7.58	0.22622	6.60071	-22.4166	25.7329	-8.6		10.8643	1584.26	7.3763	512	6.58	1352.95
10.8986	1582.52	9.90454	1655	10.8986	12.5	0.26664	23.7553	-260.754	10.8986	-812.788		12.5	0.26664	10.799	2275	10.766	1595	10.766	2377					6.58071	43.9207	6.62071	46.9329	7.6	0.17959	6.62071	-22.7155	25.8535	-8.6		10.8986	1582.52	7.39693	564	6.6	1363.83
10.9329	1580.85	9.93882	1723	10.9329	12.55	0.29156	23.8084	-260.754	10.9329	-817.113		12.55	0.29156	10.832	2283	10.799	1711	10.799	2377					6.60071	43.8846	6.64071	46.1593	7.62	0.14544	6.64071	-23.4408	25.9192	-8.6		10.9329	1580.85	7.41757	527	6.62	1364.66
10.9672	1579.22	9.9731	1666	10.9672	12.6	0.02746	23.8147	-260.754	10.9672	-773.484		12.6	0.02746	10.865	2307	10.832	1751	10.832	2363					6.62071	43.8426	6.66071	45.3385	7.64	0.1197	6.66071	-24.2066	25.9226	-8.6		10.9672	1579.22	7.4382	520	6.64	1378.14
11.0014	1577.63	10.0074	1632	11.0014	12.65	0.00988	23.8147	-260.754	11.0014	-798.889		12.65	0.00988	10.898	2343	10.865	1797	10.865	2398					6.64071	43.7943	6.68071	44.8303	7.66	0.09982	6.68071	-24.6529	25.9226	-8.6		11.0014	1577.63	7.45884	526	6.66	1372.87
11.0357	1576.06	10.0417	1664	11.0357	12.7	0.00686	23.868	-260.754	11.0357	-725.324		12.7	0.00686	10.931	2331	10.898	1713	10.898	2436					6.66071	43.7394	6.70071	44.7822	7.68	0.08415	6.70071	-24.6322	25.9382	-8.6		11.0357	1576.06	7.47947	498	6.68	1362.77
11.07	1574.52	10.0759	1648	11.07	12.75	0.0079	23.9691	-260.754	11.07	-838.787		12.75	0.0079	10.964	2263	10.931	1566	10.931	2501					6.68071	43.6775	6.72071	44.8178	7.7	0.07159	6.72071	-24.5207	25.9886	-8.6		11.07	1574.52	7.50011	505	6.7	1386.81
11.1043	1573.02	10.1102	1680	11.1043	12.8	0.02106	23.9691	-260.754	11.1043	-738.28		12.8	0.02106	10.997	2228	10.964	1605	10.964	2471					6.70071	43.6086	6.74071	44.1648	7.72	0.06136	6.74071	-25.0913	25.9886	-8.6		11.1043	1573.02	7.52074	450	6.72	1388.94
11.1385	1571.55	10.1445	1607	11.1385	12.85	0.24293	24.0291	-260.754	11.1385	-804.81		12.85	0.24293	11.03	2251	10.997	1634	10.997	2414					6.72071	43.5328	6.76071	43.2749	7.74	0.05292	6.76071	-25.8925	26.0042	-8.6		11.1385	1571.55	7.54138	495	6.74	1356.24
11.1728	1570.12	10.1788	1654	11.1728	12.9	0.09976	24.0291	-260.754	11.1728	-833.387		12.9	0.09976	11.063	2308	11.03	1613	11.03	2437					6.74071	43.4503	6.78071	42.7562	7.76	0.04588	6.78071	-26.3167	26.4411	-8.6		11.1728	1570.12	7.56201	508	6.76	1348.87
11.2071	1568.76	10.213	1589	11.2071	12.95	0.00963	24.2174	-260.754	11.2071	-766.028		12.95	0.00963	11.096	2316	11.063	1617	11.063	2424					6.76071	43.3616	6.80071	42.7608	7.78	0.03997	6.80071	-26.2126	26.5084	-8.6		11.2071	1568.76	7.58265	491	6.78	1363.67
11.2414	1567.49	10.2473	1698	11.2414	13	0.0036	24.2174	-260.754	11.2414	-823.754		13	0.0036	11.129	2256	11.096	1644	11.096	2420					6.78071	43.2671	6.82071	42.9187	7.8	0.03589	6.82071	-25.9507	26.5088	-8.6		11.2414	1567.49	7.60328	494	6.8	1385.78
11.2757	1566.33	10.2816	1613	11.2757	13.05	0.00192	24.278	-260.754	11.2757	-771.598		13.05	0.00192	11.162	2274	11.129	1704	11.129	2436					6.80071	43.1676	6.84071	42.2795	7.82	0.02909	6.84071	-26.4826	26.5088	-8.6		11.2757	1566.33	7.62391	449	6.82	1395.83
11.3099	1565.33	10.3159	1621	11.3099	13.1	0.00145	24.278	-260.754	11.3099	-802.595		13.1	0.00145	11.195	2304	11.162	1696	11.162	2449					6.82071	43.0637	6.86071	40.9142	7.84	0.00951	6.86071	-27.7377	26.5088	-8.6		11.3099	1565.33	7.64455	489	6.84	1393.09
11.3442	1564.53	10.3501	1660	11.3442	13.15	0.00123	24.3835	-260.754	11.3442	-776.791		13.15	0.00123	11.228	2233	11.195	1689	11.195	2426					6.84071	42.9563	6.88071	39.3591	7.86	0.00232	6.88071	-29.1808	26.5088	-8.6		11.3442	1564.53	7.66518	443	6.86	1425.77
11.3785	1563.97	10.3844	1666	11.3785	13.2	0.00115	24.4445	-260.754	11.3785	-733.232		13.2	0.00115	11.261	2198	11.228	1696	11.228	2424					6.86071	42.8461	6.90071	39.2872	7.88	0.00256	6.90071	-29.1395	26.5763	-8.6		11.3785	1563.97	7.68582	475	6.88	1476.26
11.4128	1563.7	10.4187	1602	11.4128	13.25	0.00124	24.4453	-260.754	11.4128	-760.966		13.25	0.00124	11.294	2239	11.261	1650	11.261	2468					6.88071	42.7341	6.92071	40.801	7.9	0.00284	6.92071	-27.5121	26.5763	-8.6		11.4128	1563.7	7.70645	433	6.9	1453.02
11.447	1563.76	10.453	1576	11.447	13.3	0.00133	24.497	-260.754	11.447	-735.028		13.3	0.00133	11.327	2270	11.294	1647	11.294	2452					6.90071	42.6209	6.94071	40.9846	7.92	0.00317	6.94071	-27.2153	26.5763	-8.6		11.447	1563.76	7.72709	453	6.92	1498.23
11.4813	1564.17	10.4873	1548	11.4813	13.35	0.00212	24.5065	-260.754	11.4813	-794.437		13.35	0.00212	11.36	2285	11.327	1657	11.327	2395					6.92071	42.5073	6.96071	40.0206	7.94	0.00358	6.96071	-28.0667	26.5763	-8.6		11.4813	1564.17	7.74772	419	6.94	1487.18
11.5156	1564.93	10.5215	1602	11.5156	13.4	0.0045	24.5583	-260.754	11.5156	-831.189		13.4	0.0045	11.393	2301	11.36	1662	11.36	2397					6.94071	42.394	6.98071	40.0278	7.96	0.00409	6.98071	-27.9483	26.6741	-8.6		11.5156	1564.93	7.76836	435	6.96	1463.04
11.5499	1565.98	10.5558	1582	11.5499	13.45	0.01915	24.5585	-260.754	11.5499	-803.242		13.45	0.01915	11.426	2292	11.393	1649	11.393	2418					6.96071	42.2816	7.00071	39.8929	7.98	0.00473	7.00071	-27.9721	26.6741	-8.6		11.5499	1565.98	7.78899	420	6.98	1534.58
11.5841	1567.26	10.5901	1557	11.5841	13.5	0.19859	24.5585	-260.754	11.5841	-776.521		13.5	0.19859	11.459	2298	11.426	1626	11.426	2391					6.98071	42.1703	7.02071	38.8972	8	0.00554	7.02071	-28.844	26.742	-8.6		11.5841	1567.26	7.80963	426	7	1513.09
11.6184	1568.65	10.6244	1636	11.6184	13.55	0.06944	24.62	-260.754	11.6184	-756.916		13.55	0.06944	11.492	2316	11.459	1628	11.459	2430					7.00071	42.0592	7.04071	38.5167	8.02	0.0066	7.04071	-29.0803	26.742	-8.6		11.6184	1568.65	7.83026	435	7.02	1480.2
11.6527	1570.02	10.6586	1584	11.6527	13.6	0.0069	24.62	-260.754	11.6527	-781.288		13.6	0.0069	11.525	2253	11.492	1630	11.492	2435					7.02071	41.9355	7.06071	39.0142	8.04	0.00803	7.06071	-28.4182	26.9353	-8.6		11.6527	1570.02	7.8509	476	7.04	1589.67
11.687	1571.22	10.6929	1621	11.687	13.65	0.00276	24.7225	-260.754	11.687	-825.484		13.65	0.00276	11.558	2250	11.525	1667	11.525	2451					7.04071	41.7912	7.08071	39.5977	8.06	0.01001	7.08071	-27.6506	26.9353	-8.6		11.687	1571.22	7.87153	448	7.06	1431.78
11.7212	1572.1	10.7272	1624	11.7212	13.7	0.00149	24.7658	-260.754	11.7212	-771.36		13.7	0.00149	11.591	2287	11.558	1616	11.558	2470					7.06071	41.6265	7.10071	39.5244	8.08	0.01284	7.10071	-27.5224	27.0019	-8.6		11.7212	1572.1	7.89217	443	7.08	1455.37
11.7555	1572.55	10.7615	1560	11.7555	13.75	0.000932831	24.7658	-260.754	11.7555	-761.81		13.75	0.000932831	11.624	2232	11.591	1634	11.591	2474					7.08071	41.4426	7.12071	38.3814	8.1	0.01713	7.12071	-28.448	27.0019	-8.6		11.7555	1572.55	7.9128	404	7.1	1498.34
11.7898	1572.54	10.7958	1555	11.7898	13.8	0.000638139	24.7658	-260.754	11.7898	-816.805		13.8	0.000638139	11.657	2219	11.624	1662	11.624	2440					7.10071	41.241	7.14071	37.5918	8.12	0.02402	7.14071	-29.0069	27.0039	-8.6		11.7898	1572.54	7.93344	454	7.12	1568.17
11.8241	1572.16	10.83	1613	11.8241	13.85	0.000582424	24.7658	-260.754	11.8241	-748.42		13.85	0.000582424	11.69	2247	11.657	1646	11.657	2403					7.12071	41.0237	7.16071	37.7829	8.14	0.03615	7.16071	-28.5741	27.0039	-8.6		11.8241	1572.16	7.95407	467	7.14	1440.71
11.8584	1571.57	10.8643	1578	11.8584	13.9	0.000596137	24.7844	-260.754	11.8584	-819.83		13.9	0.000596137	11.723	2225	11.69	1594	11.69	2389					7.14071	40.7929	7.18071	38.405	8.16	0.06334	7.18071	-27.7019	27.0707	-8.6		11.8584	1571.57	7.97471	459	7.16	1499.6
11.8926	1571	10.8986	1552	11.8926	13.95	0.000406784	24.8278	-260.754	11.8926	-747.268		13.95	0.000406784	11.756	2196	11.723	1568	11.723	2430					7.16071	40.5512	7.20071	38.7039	8.18	0.17967	7.20071	-27.1473	27.0707	-8.6		11.8926	1571	7.99534	428	7.18	1460.61
11.9269	1570.71	10.9329	1546	11.9269	14	0.000598922	24.8278	-260.754	11.9269	-744.974		14	0.000598922	11.789	2140	11.756	1563	11.756	2394					7.18071	40.3011	7.22071	37.876	8.2	0.65454	7.22071	-27.7168	27.0982	-8.6		11.9269	1570.71	8.01598	424	7.2	1442.88
11.9612	1570.88	10.9672	1588	11.9612	14.05	0.000965578	24.8278	-260.754	11.9612	-739.145		14.05	0.000965578	11.822	2170	11.789	1597	11.789	2393					7.20071	40.0455	7.24071	37.2323	8.22	1.2826	7.24071	-28.102	27.1673	-8.6		11.9612	1570.88	8.03661	420	7.22	1489.88
11.9955	1571.63	11.0014	1561	11.9955	14.1	0.0015	24.8278	-260.754	11.9955	-801.894		14.1	0.0015	11.855	2236	11.822	1576	11.822	2417					7.22071	39.787	7.26071	37.4132	8.24	0.8041	7.26071	-27.6652	27.1793	-8.6		11.9955	1571.63	8.05725	465	7.24	1457.22
12.0297	1572.97	11.0357	1633	12.0297	14.15	0.0027	24.8345	-260.754	12.0297	-811.23		14.15	0.0027	11.888	2188	11.855	1576	11.855	2448					7.24071	39.5285	7.28071	37.3076	8.26	0.23468	7.28071	-27.5199	27.2454	-8.6		12.0297	1572.97	8.07788	445	7.26	1467.11
12.064	1574.79	11.07	1518	12.064	14.2	0.00688	24.8953	-260.754	12.064	-817.049		14.2	0.00688	11.921	2246	11.888	1624	11.888	2490					7.26071	39.2726	7.30071	36.7937	8.28	0.0735	7.30071	-27.7904	27.2454	-8.6		12.064	1574.79	8.09852	443	7.28	1410.97
12.0983	1576.88	11.1043	1617	12.0983	14.25	0.08503	24.8953	-260.754	12.0983	-810.14		14.25	0.08503	11.954	2222	11.921	1592	11.921	2479					7.28071	39.0217	7.32071	36.4239	8.3	0.03907	7.32071	-27.926	27.2486	-8.6		12.0983	1576.88	8.11915	428	7.3	1455.16
12.1326	1578.94	11.1385	1549	12.1326	14.3	0.08566	24.8968	-260.754	12.1326	-770.203		14.3	0.08566	11.987	2242	11.954	1622	11.954	2484					7.30071	38.7782	7.34071	36.3305	8.32	0.02522	7.34071	-27.7965	27.3148	-8.6		12.1326	1578.94	8.13979	393	7.32	1415.07
12.1669	1580.63	11.1728	1519	12.1669	14.35	0.01586	24.9576	-260.754	12.1669	-826.898		14.35	0.01586	12.02	2266	11.987	1612	11.987	2448					7.32071	38.5441	7.36071	36.5067	8.34	0.01756	7.36071	-27.4099	27.3148	-8.6		12.1669	1580.63	8.16042	435	7.34	1421.48
12.2011	1581.64	11.2071	1585	12.2011	14.4	0.10784	24.9576	-260.754	12.2011	-739.903		14.4	0.10784	12.053	2235	12.02	1559	12.02	2385					7.34071	38.3212	7.38071	36.562	8.36	0.01286	7.38071	-27.158	27.4214	-8.6		12.2011	1581.64	8.18106	409	7.36	1377.06
12.2354	1581.74	11.2414	1526	12.2354	14.45	0.09794	24.989	-260.754	12.2354	-756.003		14.45	0.09794	12.086	2167	12.053	1565	12.053	2343					7.36071	38.1108	7.40071	36.5821	8.38	0.00979	7.40071	-26.9616	27.4869	-8.6		12.2354	1581.74	8.20169	414	7.38	1350.63
12.2697	1580.91	11.2757	1577	12.2697	14.5	0.01108	24.989	-260.754	12.2697	-764.169		14.5	0.01108	12.119	2167	12.086	1608	12.086	2314					7.38071	37.9142	7.42071	37.2363	8.4	0.00767	7.42071	-26.2068	27.4869	-8.6		12.2697	1580.91	8.22233	439	7.4	1402.73
12.304	1579.33	11.3099	1545	12.304	14.55	0.00447	25.0516	-260.754	12.304	-781.591		14.55	0.00447	12.152	2221	12.119	1574	12.119	2453					7.40071	37.7379	7.44071	37.7113	8.42	0.00615	7.44071	-25.6626	27.4912	-8.6		12.304	1579.33	8.24296	446	7.42	1394.15
12.3383	1577.37	11.3442	1570	12.3383	14.6	0.00348	25.0516	-260.754	12.3383	-765.634		14.6	0.00348	12.185	2243	12.152	1551	12.152	2491					7.42071	37.6373	7.46071	36.9871	8.44	0.00502	7.46071	-26.3204	27.5569	-8.6		12.3383	1577.37	8.2636	426	7.44	1316.46
12.3725	1575.5	11.3785	1613	12.3725	14.65	0.00377	25.3877	-260.754	12.3725	-757.764		14.65	0.00377	12.218	2140	12.185	1551	12.185	2381					7.44071	37.5681	7.48071	36.5121	8.46	0.00416	7.48071	-26.7314	27.5569	-8.6		12.3725	1575.5	8.28423	424	7.46	1332.21
12.4068	1574.19	11.4128	1585	12.4068	14.7	0.00526	25.4299	-260.754	12.4068	-832.455		14.7	0.00526	12.251	2161	12.218	1585	12.218	2428					7.46071	37.5016	7.50071	36.7978	8.48	0.00349	7.50071	-26.3842	27.8851	-8.6		12.4068	1574.19	8.30487	454	7.48	1384.2
12.4411	1573.86	11.447	1611	12.4411	14.75	0.00999	25.4299	-260.754	12.4411	-784.125		14.75	0.00999	12.284	2236	12.251	1567	12.251	2489					7.48071	37.4377	7.52071	36.7146	8.5	0.00296	7.52071	-26.408	27.8996	-8.6		12.4411	1573.86	8.3255	460	7.5	1391.95
12.4754	1574.81	11.4813	1552	12.4754	14.8	0.03761	25.4472	-260.754	12.4754	-743.072		14.8	0.03761	12.317	2176	12.284	1624	12.284	2468					7.50071	37.3762	7.54071	36.2417	8.52	0.00287	7.54071	-26.8232	27.9562	-8.6		12.4754	1574.81	8.34614	413	7.52	1365.57
12.5096	1577.17	11.5156	1516	12.5096	14.85	0.42917	25.4472	-260.754	12.5096	-807.437		14.85	0.42917	12.35	2181	12.317	1524	12.317	2324					7.52071	37.3168	7.56071	35.9061	8.54	0.01007	7.56071	-27.1025	27.9641	-8.6		12.5096	1577.17	8.36677	450	7.54	1348.29
12.5439	1580.91	11.5499	1545	12.5439	14.9	0.1979	25.4513	-260.754	12.5439	-853.176		14.9	0.1979	12.383	2161	12.35	1613	12.35	2500					7.54071	37.2591	7.58071	35.9633	8.56	0.01641	7.58071	-26.9901	27.9641	-8.6		12.5439	1580.91	8.38741	411	7.56	1330.28
12.5782	1585.79	11.5841	1573	12.5782	14.95	0.01799	25.4937	-260.754	12.5782	-793.054		14.95	0.01799	12.416	2195	12.383	1548	12.383	2364					7.56071	37.2028	7.60071	36.3886	8.58	0.01746	7.60071	-26.51	27.9707	-8.6		12.5782	1585.79	8.40804	397	7.58	1326.65
12.6125	1591.4	11.6184	1594	12.6125	15	0.00671	25.4937	-260.754	12.6125	-711.661		15	0.00671	12.449	2140	12.416	1521	12.416	2316					7.58071	37.1475	7.62071	36.4535	8.6	0.01876	7.62071	-26.3905	28.0354	-8.6		12.6125	1591.4	8.42868	416	7.6	1336.05
12.6468	1597.19	11.6527	1571	12.6468	15.05	0.00355	25.511	-260.754	12.6468	-768.45		15.05	0.00355	12.482	2132	12.449	1584	12.449	2476					7.60071	37.0928	7.64071	36.0939	8.62	0.02037	7.64071	-26.6953	28.0354	-8.6		12.6468	1597.19	8.44931	427	7.62	1285.47
12.681	1602.53	11.687	1528	12.681	15.1	0.0022	25.511	-260.754	12.681	-838.793		15.1	0.0022	12.515	2115	12.482	1526	12.482	2388					7.62071	37.0383	7.66071	35.8023	8.64	0.02199	7.66071	-26.9314	28.0574	-8.6		12.681	1602.53	8.46995	407	7.64	1314.22
12.7153	1606.81	11.7212	1583	12.7153	15.15	0.00154	25.5562	-260.754	12.7153	-805.068		15.15	0.00154	12.548	2274	12.515	1576	12.515	2430					7.64071	36.9834	7.68071	35.8291	8.66	0.02386	7.68071	-26.8479	28.1215	-8.6		12.7153	1606.81	8.49058	447	7.66	1330.97
12.7496	1609.53	11.7555	1593	12.7496	15.2	0.00116	25.5562	-260.754	12.7496	-708.79		15.2	0.00116	12.581	2226	12.548	1546	12.548	2353					7.66071	36.9279	7.70071	36.2359	8.68	0.02691	7.70071	-26.3829	28.1215	-8.6		12.7496	1609.53	8.51122	429	7.68	1290.52
12.7839	1610.47	11.7898	1538	12.7839	15.25	0.000920447	25.6203	-260.754	12.7839	-803.731		15.25	0.000920447	12.614	2181	12.581	1569	12.581	2369					7.68071	36.8712	7.72071	36.3217	8.7	0.03076	7.72071	-26.237	28.1289	-8.6		12.7839	1610.47	8.53185	425	7.7	1306.6
12.8181	1609.72	11.8241	1606	12.8181	15.3	0.000382165	25.6203	-260.754	12.8181	-772.987		15.3	0.000382165	12.647	2112	12.614	1611	12.614	2430					7.70071	36.813	7.74071	36.1291	8.72	0.03561	7.74071	-26.3671	28.1932	-8.6		12.8181	1609.72	8.55249	411	7.72	1302
12.8524	1607.66	11.8584	1534	12.8524	15.35	0.000221649	25.7559	-260.754	12.8524	-750.92		15.35	0.000221649	12.68	2119	12.647	1587	12.647	2410					7.72071	36.7528	7.76071	36.7733	8.74	0.0418	7.76071	-25.6581	28.1932	-8.6		12.8524	1607.66	8.57312	413	7.74	1287.98
12.8867	1604.77	11.8926	1606	12.8867	15.4	0.000377027	25.7559	-260.754	12.8867	-787.029		15.4	0.000377027	12.713	2110	12.68	1609	12.68	2431					7.74071	36.6905	7.78071	37.1353	8.76	0.04991	7.78071	-25.2288	28.1999	-8.6		12.8867	1604.77	8.59376	366	7.76	1248.51
12.921	1601.55	11.9269	1608	12.921	15.45	0.000779218	25.773	-260.754	12.921	-804.818		15.45	0.000779218	12.746	2165	12.713	1557	12.713	2423					7.76071	36.6257	7.80071	35.505	8.78	0.0608	7.80071	-26.7891	28.1999	-8.6		12.921	1601.55	8.61439	387	7.78	1263.47
12.9552	1598.44	11.9612	1614	12.9552	15.5	0.00287	25.773	-260.754	12.9552	-767.702		15.5	0.00287	12.779	2168	12.746	1520	12.746	2429					7.78071	36.5584	7.82071	34.5984	8.8	0.07588	7.82071	-27.6232	28.2719	-8.6		12.9552	1598.44	8.63503	453	7.8	1361.25
12.9895	1595.7	11.9955	1552	12.9895	15.55	0.03495	25.8206	-260.754	12.9895	-758.964		15.55	0.03495	12.812	2213	12.779	1542	12.779	2382					7.80071	36.4884	7.84071	35.5351	8.82	0.09761	7.84071	-26.6115	28.2719	-8.6		12.9895	1595.7	8.65566	385	7.82	1295.6
13.0238	1593.48	12.0297	1544	13.0238	15.6	0.01848	25.8206	-260.754	13.0238	-798.747		15.6	0.01848	12.845	2075	12.812	1569	12.812	2444					7.82071	36.4158	7.86071	36.0951	8.84	0.1305	7.86071	-25.9744	28.5258	-8.6		13.0238	1593.48	8.6763	409	7.84	1274.12
13.0581	1591.81	12.064	1540	13.0581	15.65	0.0017	25.8222	-260.754	13.0581	-809.07		15.65	0.0017	12.878	2091	12.845	1591	12.845	2398					7.84071	36.3409	7.88071	36.085	8.86	0.18355	7.88071	-25.9055	28.589	-8.6		13.0581	1591.81	8.69693	408	7.86	1279.13
13.0923	1590.63	12.0983	1549	13.0923	15.7	0.000790027	25.8377	-260.754	13.0923	-846.89		15.7	0.000790027	12.911	2143	12.878	1574	12.878	2420					7.86071	36.2637	7.90071	36.5264	8.88	0.27733	7.90071	-25.3837	28.589	-8.6		13.0923	1590.63	8.71757	402	7.88	1317.68
13.1266	1589.9	12.1326	1591	13.1266	15.75	0.000617588	25.8377	-260.754	13.1266	-787.166		15.75	0.000617588	12.944	2124	12.911	1535	12.911	2372					7.88071	36.1847	7.92071	36.9491	8.9	0.49206	7.92071	-24.8796	28.5986	-8.6		13.1266	1589.9	8.7382	467	7.9	1253.12
13.1609	1589.65	12.1669	1536	13.1609	15.8	0.000608334	25.887	-260.754	13.1609	-746.909		15.8	0.000608334	12.977	2183	12.944	1573	12.944	2486					7.90071	36.1043	7.94071	36.9074	8.92	1.4315	7.94071	-24.8394	28.662	-8.6		13.1609	1589.65	8.75884	442	7.92	1210.58
13.1952	1589.92	12.2011	1624	13.1952	15.85	0.00072758	26.0781	-260.754	13.1952	-752.182		15.85	0.00072758	13.01	2161	12.977	1591	12.977	2416					7.92071	36.0229	7.96071	36.4508	8.94	5.15492	7.96071	-25.2144	28.662	-8.6		13.1952	1589.92	8.77947	432	7.94	1300.41
13.2295	1590.8	12.2354	1608	13.2295	15.9	0.00102	26.0781	-260.754	13.2295	-785.059		15.9	0.00102	13.043	2121	13.01	1549	13.01	2346					7.94071	35.9411	7.98071	35.7403	8.96	9.68728	7.98071	-25.844	28.7574	-8.6		13.2295	1590.8	8.80011	447	7.96	1278.7
13.2637	1592.32	12.2697	1599	13.2637	15.95	0.00176	26.1436	-260.754	13.2637	-778.582		15.95	0.00176	13.076	2142	13.043	1591	13.043	2367					7.96071	35.8594	8.00071	35.0724	8.98	5.80982	8.00071	-26.4324	28.8309	-8.6		13.2637	1592.32	8.82074	457	7.98	1215.53
13.298	1594.46	12.304	1580	13.298	16	0.00369	26.1436	-260.754	13.298	-729.726		16	0.00369	13.109	2075	13.076	1550	13.076	2476					7.98071	35.7786	8.02071	34.578	9	1.67368	8.02071	-26.8493	28.8343	-8.6		13.298	1594.46	8.84138	441	8	1320.01
13.3323	1597.12	12.3383	1594	13.3323	16.05	0.01908	26.1436	-260.754	13.3323	-755.387		16.05	0.01908	13.142	2141	13.109	1589	13.109	2450					8.00071	35.6991	8.04071	34.3702	9.02	0.54101	8.04071	-26.9821	28.8969	-8.6		13.3323	1597.12	8.86201	471	8.02	1257.89
13.3666	1600.13	12.3725	1600	13.3666	16.1	0.13316	26.2015	-260.754	13.3666	-805.392		16.1	0.13316	13.175	2117	13.142	1607	13.142	2439					8.02071	35.6215	8.06071	35.0904	9.04	0.29514	8.06071	-26.1898	28.8969	-8.6		13.3666	1600.13	8.88265	392	8.04	1250.89
13.4009	1603.26	12.4068	1524	13.4009	16.15	0.05041	26.2015	-260.754	13.4009	-772.523		16.15	0.05041	13.208	2172	13.175	1612	13.175	2378					8.04071	35.5465	8.08071	36.6241	9.06	0.19443	8.08071	-24.5874	28.9079	-8.6		13.4009	1603.26	8.90328	444	8.06	1285.95
13.4351	1606.29	12.4411	1572	13.4351	16.2	0.00547	26.2093	-260.754	13.4351	-780.554		16.2	0.00547	13.241	2170	13.208	1569	13.208	2445					8.06071	35.4744	8.10071	37.9166	9.08	0.13872	8.10071	-23.23	28.9706	-8.6		13.4351	1606.29	8.92392	432	8.08	1267.98
13.4694	1608.99	12.4754	1614	13.4694	16.25	0.00309	26.2673	-260.754	13.4694	-789.256		16.25	0.00309	13.274	2175	13.241	1546	13.241	2511					8.08071	35.4058	8.12071	38.1029	9.1	0.10492	8.12071	-22.9787	28.9706	-8.6		13.4694	1608.99	8.94455	425	8.1	1295.22
13.5037	1611.13	12.5096	1552	13.5037	16.3	0.00478	26.2673	-260.754	13.5037	-826.393		16.3	0.00478	13.307	2121	13.274	1541	13.274	2472					8.10071	35.3408	8.14071	36.5758	9.12	0.08323	8.14071	-24.4342	29.0637	-8.6		13.5037	1611.13	8.96519	456	8.12	1309.26
13.538	1612.47	12.5439	1510	13.538	16.35	0.04922	26.4614	-260.754	13.538	-809.735		16.35	0.04922	13.34	2084	13.307	1546	13.307	2363					8.12071	35.2758	8.16071	35.1634	9.14	0.06882	8.16071	-25.7663	29.0637	-8.6		13.538	1612.47	8.98582	448	8.14	1309.43
13.5722	1612.84	12.5782	1575	13.5722	16.4	0.0315	26.5279	-260.754	13.5722	-756.102		16.4	0.0315	13.373	2105	13.34	1577	13.34	2322					8.14071	35.2042	8.18071	35.0318	9.16	0.05915	8.18071	-25.8093	29.1258	-8.6		13.5722	1612.84	9.00646	465	8.16	1264.95
13.6065	1612.18	12.6125	1662	13.6065	16.45	0.00503	26.607	-260.754	13.6065	-853.444		16.45	0.00503	13.406	2127	13.373	1555	13.373	2421					8.16071	35.1239	8.20071	35.5256	9.18	0.05281	8.20071	-25.2197	29.1258	-8.6		13.6065	1612.18	9.02709	406	8.18	1236.22
13.6408	1610.63	12.6468	1611	13.6408	16.5	0.0079	26.6713	-260.754	13.6408	-779.897		16.5	0.0079	13.439	2114	13.406	1593	13.406	2504					8.18071	35.0354	8.22071	35.835	9.2	0.04904	8.22071	-24.8078	29.1379	-8.6		13.6408	1610.63	9.04773	460	8.2	1209.02
13.6751	1608.51	12.681	1546	13.6751	16.55	0.00311	26.6739	-260.754	13.6751	-868.771		16.55	0.00311	13.472	2122	13.439	1614	13.439	2510					8.20071	34.9395	8.24071	35.0158	9.22	0.04748	8.24071	-25.5193	29.1379	-8.6		13.6751	1608.51	9.06836	425	8.22	1287.93
13.7094	1606.21	12.7153	1584	13.7094	16.6	0.00124	26.7116	-260.754	13.7094	-725.476		16.6	0.00124	13.505	2170	13.472	1602	13.472	2451					8.22071	34.8371	8.26071	34.4972	9.24	0.04811	8.26071	-25.926	29.2002	-8.6		13.7094	1606.21	9.089	447	8.24	1300.95
13.7436	1604.17	12.7496	1683	13.7436	16.65	0.00136	26.7116	-260.754	13.7436	-696.437		16.65	0.00136	13.538	2158	13.505	1587	13.505	2404					8.24071	34.7293	8.28071	35.4323	9.26	0.05127	8.28071	-24.8763	29.2002	-8.6		13.7436	1604.17	9.10963	442	8.26	1269.45
13.7779	1602.76	12.7839	1589	13.7779	16.7	0.00192	26.7281	-260.754	13.7779	-689.025		16.7	0.00192	13.571	2102	13.538	1588	13.538	2439					8.26071	34.6175	8.30071	36.0998	9.28	0.0578	8.30071	-24.0927	29.2914	-8.6		13.7779	1602.76	9.13027	410	8.28	1296.58
13.8122	1602.26	12.8181	1619	13.8122	16.75	0.00341	26.7383	-260.754	13.8122	-769.523		16.75	0.00341	13.604	2102	13.571	1598	13.571	2492					8.28071	34.5028	8.32071	35.8688	9.3	0.06943	8.32071	-24.2074	29.3531	-8.6		13.8122	1602.26	9.1509	390	8.3	1299.95
13.8465	1602.83	12.8524	1639	13.8465	16.8	0.00856	26.7787	-260.754	13.8465	-756.095		16.8	0.00856	13.637	2175	13.604	1557	13.604	2534					8.30071	34.3867	8.34071	35.3542	9.32	0.08981	8.34071	-24.6067	29.3531	-8.6		13.8465	1602.83	9.17154	393	8.32	1263.28
13.8807	1604.51	12.8867	1600	13.8807	16.85	0.10431	26.7787	-260.754	13.8807	-757.774		16.85	0.10431	13.67	2193	13.637	1551	13.637	2494					8.32071	34.2704	8.36071	34.7848	9.34	0.12731	8.36071	-25.063	29.3662	-8.6		13.8807	1604.51	9.19217	415	8.34	1250.13
13.915	1607.2	12.921	1579	13.915	16.9	0.13749	26.7953	-260.754	13.915	-805.465		16.9	0.13749	13.703	2145	13.67	1595	13.67	2407					8.34071	34.1551	8.38071	34.3016	9.36	0.21364	8.38071	-25.4366	29.4281	-8.6		13.915	1607.2	9.21281	403	8.36	1273.95
13.9493	1610.69	12.9552	1613	13.9493	16.95	0.02601	26.8323	-260.754	13.9493	-724.951		16.95	0.02601	13.736	2091	13.703	1581	13.703	2464					8.36071	34.0421	8.40071	33.9659	9.38	0.58448	8.40071	-25.6669	29.4281	-8.6		13.9493	1610.69	9.23344	456	8.38	1286.41
13.9836	1614.65	12.9895	1619	13.9836	17	0.00474	26.8323	-260.754	13.9836	-733.915		17	0.00474	13.769	2066	13.736	1530	13.736	2491					8.38071	33.9324	8.42071	33.7504	9.4	2.10508	8.42071	-25.7821	29.4424	-8.6		13.9836	1614.65	9.25407	424	8.4	1271.69
14.0178	1618.71	13.0238	1577	14.0178	17.05	0.00222	26.8323	-260.754	14.0178	-833.973		17.05	0.00222	13.802	2096	13.769	1543	13.769	2437					8.40071	33.827	8.44071	33.4078	9.42	4.12098	8.44071	-26.0304	29.5038	-8.6		14.0178	1618.71	9.27471	414	8.42	1246.05
14.0521	1622.46	13.0581	1565	14.0521	17.1	0.00129	26.8323	-260.754	14.0521	-734.722		17.1	0.00129	13.835	2128	13.802	1618	13.802	2465					8.42071	33.7268	8.46071	33.5164	9.44	2.58946	8.46071	-25.834	29.5038	-8.6		14.0521	1622.46	9.29534	429	8.44	1239.39
14.0864	1625.55	13.0923	1526	14.0864	17.15	0.000845223	26.8997	-260.754	14.0864	-772.809		17.15	0.000845223	13.868	2158	13.835	1637	13.835	2498					8.44071	33.6325	8.48071	35.0637	9.46	0.75806	8.48071	-24.2059	29.5176	-8.6		14.0864	1625.55	9.31598	440	8.46	1232.61
14.1207	1627.75	13.1266	1585	14.1207	17.2	0.000706949	26.8997	-260.754	14.1207	-772.015		17.2	0.000706949	13.901	2164	13.868	1580	13.868	2492					8.46071	33.5447	8.50071	35.6807	9.48	0.23735	8.50071	-23.5154	29.5791	-8.6		14.1207	1627.75	9.33661	440	8.48	1207.49
14.155	1629.05	13.1609	1625	14.155	17.25	0.000645889	26.8997	-260.754	14.155	-906.315		17.25	0.000645889	13.934	2198	13.901	1563	13.901	2452					8.48071	33.4638	8.52071	34.1151	9.5	0.12607	8.52071	-25.015	29.5791	-8.6		14.155	1629.05	9.35725	410	8.5	1270.34
14.1892	1629.62	13.1952	1620	14.1892	17.3	0.000672783	26.8997	-260.754	14.1892	-814.879		17.3	0.000672783	13.967	2223	13.934	1628	13.934	2439					8.50071	33.3903	8.54071	32.8981	9.52	0.08145	8.54071	-26.1751	29.803	-8.6		14.1892	1629.62	9.37788	447	8.52	1285.86
14.2235	1629.74	13.2295	1588	14.2235	17.35	0.000737961	26.9197	-260.754	14.2235	-718.005		17.35	0.000737961	14	2187	13.967	1642	13.967	2497					8.52071	33.3243	8.56071	32.7064	9.54	0.05674	8.56071	-26.3474	29.803	-8.6		14.2235	1629.74	9.39852	392	8.54	1251
14.2578	1629.78	13.2637	1596	14.2578	17.4	0.001	26.9197	-260.754	14.2578	-817.044		17.4	0.001	14.033	2193	14	1602	14	2480					8.54071	33.2674	8.58071	32.5998	9.56	0.0416	8.58071	-26.4528	29.803	-8.6		14.2578	1629.78	9.41915	417	8.56	1231.47
14.2921	1630.08	13.298	1647	14.2921	17.45	0.00164	26.9874	-260.754	14.2921	-809.341		17.45	0.00164	14.066	2130	14.033	1627	14.033	2432					8.56071	33.248	8.60071	32.75	9.58	0.03169	8.60071	-26.3021	29.803	-8.6		14.2921	1630.08	9.43979	377	8.58	1241.99
14.3263	1630.93	13.3323	1624	14.3263	17.5	0.00291	26.9874	-260.754	14.3263	-818.196		17.5	0.00291	14.099	2108	14.066	1624	14.066	2441					8.58071	33.2469	8.62071	33.3786	9.6	0.02486	8.62071	-25.6734	29.8792	-8.6		14.3263	1630.93	9.46042	437	8.6	1230.53
14.3606	1632.57	13.3666	1577	14.3606	17.55	0.00828	27.0232	-260.754	14.3606	-767.837		17.55	0.00828	14.132	2121	14.099	1592	14.099	2423					8.60071	33.2463	8.64071	34.2379	9.62	0.01996	8.64071	-24.8145	29.8792	-8.6		14.3606	1632.57	9.48106	418	8.62	1251.23
14.3949	1635.14	13.4009	1613	14.3949	17.6	0.07932	27.0232	-260.754	14.3949	-769.4		17.6	0.07932	14.165	2116	14.132	1592	14.132	2444					8.62071	33.2462	8.66071	34.9664	9.64	0.01633	8.66071	-24.0872	29.8792	-8.6		14.3949	1635.14	9.50169	391	8.64	1266.99
14.4292	1638.66	13.4351	1608	14.4292	17.65	0.06993	27.0865	-260.754	14.4292	-688.919		17.65	0.06993	14.198	2151	14.165	1615	14.165	2416					8.64071	33.2467	8.68071	35.0943	9.66	0.01356	8.68071	-23.9613	29.8792	-8.6		14.4292	1638.66	9.52233	389	8.66	1259.12
14.4635	1643.06	13.4694	1602	14.4635	17.7	0.07797	27.0865	-260.754	14.4635	-719.322		17.7	0.07797	14.231	2193	14.198	1605	14.198	2401					8.66071	33.2478	8.70071	34.6699	9.68	0.01141	8.70071	-24.3888	29.9652	-8.6		14.4635	1643.06	9.54296	392	8.68	1271.04
14.4977	1648.17	13.5037	1567	14.4977	17.75	0.13364	27.0911	-260.754	14.4977	-800.434		17.75	0.13364	14.264	2174	14.231	1573	14.231	2504					8.68071	33.2499	8.72071	33.975	9.7	0.00969	8.72071	-25.0878	30.0418	-8.6		14.4977	1648.17	9.5636	398	8.7	1267.23
14.532	1653.73	13.538	1585	14.532	17.8	0.05172	27.0911	-260.754	14.532	-802.994		17.8	0.05172	14.297	2171	14.264	1553	14.264	2514					8.70071	33.2529	8.74071	33.8723	9.72	0.00831	8.74071	-25.1957	30.1868	-8.6		14.532	1653.73	9.58423	430	8.72	1293.69
14.5663	1659.41	13.5722	1639	14.5663	17.85	0.09937	27.1425	-260.754	14.5663	-756.67		17.85	0.09937	14.33	2112	14.297	1544	14.297	2485					8.72071	33.257	8.76071	34.2741	9.74	0.00718	8.76071	-24.8002	30.2468	-8.6		14.5663	1659.41	9.60487	433	8.74	1253.67
14.6006	1664.83	13.6065	1541	14.6006	17.9	0.10096	27.1425	-260.754	14.6006	-774.095		17.9	0.10096	14.363	2126	14.33	1597	14.33	2515					8.74071	33.2622	8.78071	33.0196	9.76	0.00625	8.78071	-26.062	30.2468	-8.6		14.6006	1664.83	9.6255	382	8.76	1283.12
14.6348	1669.65	13.6408	1613	14.6348	17.95	0.59452	27.1547	-260.754	14.6348	-706.909		17.95	0.59452	14.396	2133	14.363	1624	14.363	2570					8.76071	33.2685	8.80071	31.15	9.78	0.00546	8.80071	-27.9396	30.264	-8.6		14.6348	1669.65	9.64614	401	8.78	1214.06
14.6691	1673.57	13.6751	1522	14.6691	18	0.62365	27.1547	-260.754	14.6691	-787.836		18	0.62365	14.429	2155	14.396	1611	14.396	2539					8.78071	33.2758	8.82071	31.6708	9.8	0.0048	8.82071	-27.4273	30.3242	-8.6		14.6691	1673.57	9.66677	447	8.8	1247.26
14.7034	1676.51	13.7094	1663	14.7034	18.05	0.1691	27.2108	-260.754	14.7034	-825.768		18.05	0.1691	14.462	2148	14.429	1590	14.429	2517					8.80071	33.2838	8.84071	32.955	9.82	0.00423	8.84071	-26.1518	30.3242	-8.6		14.7034	1676.51	9.68741	404	8.82	1240.36
14.7377	1678.54	13.7436	1690	14.7377	18.1	0.19533	27.2108	-260.754	14.7377	-844.799		18.1	0.19533	14.495	2153	14.462	1608	14.462	2486					8.82071	33.2924	8.86071	33.193	9.84	0.00281	8.86071	-25.9192	30.6123	-8.6		14.7377	1678.54	9.70804	370	8.84	1262.39
14.772	1679.92	13.7779	1696	14.772	18.15	0.08143	27.5351	-260.754	14.772	-835.187		18.15	0.08143	14.528	2137	14.495	1642	14.495	2502					8.84071	33.301	8.88071	31.8907	9.86	0.00567	8.88071	-27.2159	30.6123	-8.6		14.772	1679.92	9.72868	401	8.86	1278.55
14.8062	1681.01	13.8122	1615	14.8062	18.2	0.01589	27.5351	-260.754	14.8062	-786.273		18.2	0.01589	14.561	2152	14.528	1614	14.528	2528					8.86071	33.3064	8.90071	30.2692	9.88	0.01017	8.90071	-28.8166	30.6256	-8.6		14.8062	1681.01	9.74931	425	8.88	1266.73
14.8405	1682.12	13.8465	1629	14.8405	18.25	0.01144	27.6044	-260.754	14.8405	-801.386		18.25	0.01144	14.594	2202	14.561	1584	14.561	2520					8.88071	33.3008	8.92071	31.2698	9.9	0.01111	8.92071	-27.7799	30.6256	-8.6		14.8405	1682.12	9.76995	443	8.9	1243.41
14.8748	1683.53	13.8807	1629	14.8748	18.3	0.02024	27.6044	-260.754	14.8748	-750.793		18.3	0.02024	14.627	2157	14.594	1612	14.594	2371					8.90071	33.28	8.94071	33.255	9.92	0.01219	8.94071	-25.7436	30.6906	-8.6		14.8748	1683.53	9.79058	375	8.92	1288.61
14.9091	1685.4	13.915	1584	14.9091	18.35	0.04299	27.6525	-260.754	14.9091	-769.666		18.35	0.04299	14.66	2215	14.627	1607	14.627	2481					8.92071	33.2439	8.96071	33.6451	9.94	0.01346	8.96071	-25.2884	30.6906	-8.6		14.9091	1685.4	9.81122	427	8.94	1269.51
14.9433	1687.8	13.9493	1668	14.9433	18.4	0.09106	27.6525	-260.754	14.9433	-749.066		18.4	0.09106	14.693	2172	14.66	1596	14.66	2485					8.94071	33.1929	8.98071	32.8802	9.96	0.01497	8.98071	-25.9749	30.704	-8.6		14.9433	1687.8	9.83185	427	8.96	1271.71
14.9776	1690.68	13.9836	1663	14.9776	18.45	0.38434	27.6985	-260.754	14.9776	-763.945		18.45	0.38434	14.726	2191	14.693	1570	14.693	2486					8.96071	33.1277	9.00071	31.8425	9.98	0.01679	9.00071	-26.9221	30.704	-8.6		14.9776	1690.68	9.85249	430	8.98	1251.76
15.0119	1693.89	14.0178	1567	15.0119	18.5	0.1707	27.7221	-260.754	15.0119	-796.157		18.5	0.1707	14.759	2197	14.726	1593	14.726	2557					8.98071	33.0493	9.02071	32.1029	10	0.01901	9.02071	-26.5609	30.7706	-8.6		15.0119	1693.89	9.87312	419	9	1266.58
15.0462	1697.22	14.0521	1670	15.0462	18.55	0.02703	27.7221	-260.754	15.0462	-728.486		18.55	0.02703	14.792	2169	14.759	1626	14.759	2528					9.00071	32.9589	9.04071	32.8403	10.02	0.02176	9.04071	-25.714	30.8296	-8.6		15.0462	1697.22	9.89376	412	9.02	1273.95
15.0805	1700.42	14.0864	1635	15.0805	18.6	0.01857	27.7683	-260.754	15.0805	-800.687		18.6	0.01857	14.825	2155	14.792	1549	14.792	2453					9.02071	32.8581	9.06071	32.0672	10.04	0.0252	9.06071	-26.3705	30.8296	-8.6		15.0805	1700.42	9.91439	426	9.04	1214.82
15.1147	1703.29	14.1207	1638	15.1147	18.65	0.05859	27.9384	-260.754	15.1147	-778.551		18.65	0.05859	14.858	2087	14.825	1604	14.825	2489					9.04071	32.7485	9.08071	31.5481	10.06	0.02959	9.08071	-26.768	30.8296	-8.6		15.1147	1703.29	9.93503	441	9.06	1253.6
15.149	1705.7	14.155	1505	15.149	18.7	0.06418	27.9384	-260.754	15.149	-743.962		18.7	0.06418	14.891	2144	14.858	1535	14.858	2581					9.06071	32.6319	9.10071	32.1951	10.08	0.03533	9.10071	-25.9963	30.8494	-8.6		15.149	1705.7	9.95566	429	9.08	1262.94
15.1833	1707.66	14.1892	1597	15.1833	18.75	0.01937	28.0088	-260.754	15.1833	-823.925		18.75	0.01937	14.924	2127	14.891	1665	14.891	2555					9.08071	32.5103	9.12071	32.5307	10.1	0.04303	9.12071	-25.5348	30.9018	-8.6		15.1833	1707.66	9.9763	386	9.1	1197.21
15.2176	1709.27	14.2235	1694	15.2176	18.8	0.00711	28.0088	-260.754	15.2176	-809.538		18.8	0.00711	14.957	2167	14.924	1690	14.924	2479					9.10071	32.3856	9.14071	32.1957	10.12	0.05367	9.14071	-25.7446	30.9018	-8.6		15.2176	1709.27	9.99693	443	9.12	1218.54
15.2518	1710.69	14.2578	1595	15.2518	18.85	0.0082	28.0542	-260.754	15.2518	-783.949		18.85	0.0082	14.99	2097	14.957	1692	14.957	2589					9.12071	32.2597	9.16071	31.6293	10.14	0.06894	9.16071	-26.1884	30.9086	-8.6		15.2518	1710.69	10.0176	406	9.14	1285.25
15.2861	1712.05	14.2921	1603	15.2861	18.9	0.03469	28.0542	-260.754	15.2861	-719.31		18.9	0.03469	15.023	2168	14.99	1616	14.99	2466					9.14071	32.1346	9.18071	31.3239	10.16	0.09198	9.18071	-26.3756	30.9086	-8.6		15.2861	1712.05	10.0382	450	9.16	1271.95
15.3204	1713.49	14.3263	1595	15.3204	18.95	0.03264	28.1249	-260.754	15.3204	-804.755		18.95	0.03264	15.056	2219	15.023	1629	15.023	2577					9.16071	32.012	9.20071	31.5627	10.18	0.12897	9.20071	-26.0243	30.9086	-8.6		15.3204	1713.49	10.0588	422	9.18	1212.73
15.3547	1715.12	14.3606	1647	15.3547	19	0.10839	28.1249	-260.754	15.3547	-935.385		19	0.10839	15.089	2164	15.056	1628	15.056	2544					9.18071	31.8937	9.22071	31.5742	10.2	0.19384	9.22071	-25.9074	30.9809	-8.6		15.3547	1715.12	10.0795	462	9.2	1237.29
15.3889	1717	14.3949	1648	15.3889	19.05	0.10456	28.1991	-260.754	15.3889	-798.264		19.05	0.10456	15.122	2046	15.089	1584	15.089	2526					9.20071	31.7812	9.24071	31.2064	10.22	0.3381	9.24071	-26.1783	30.9809	-8.6		15.3889	1717	10.1001	400	9.22	1279.69
15.4232	1719.16	14.4292	1732	15.4232	19.1	0.38495	28.2374	-260.754	15.4232	-780.418		19.1	0.38495	15.155	2171	15.122	1667	15.122	2555					9.22071	31.6758	9.26071	30.9936	10.24	0.9474	9.26071	-26.3034	31.0588	-8.6		15.4232	1719.16	10.1207	397	9.24	1246.22
15.4575	1721.58	14.4635	1706	15.4575	19.15	0.55918	28.2374	-260.754	15.4575	-676.846		19.15	0.55918	15.188	2127	15.155	1663	15.155	2532					9.24071	31.5788	9.28071	31.3054	10.26	3.4607	9.28071	-25.914	31.1174	-8.6		15.4575	1721.58	10.1414	387	9.26	1219.51
15.4918	1724.26	14.4977	1630	15.4918	19.2	0.1882	28.2531	-260.754	15.4918	-746.523		19.2	0.1882	15.221	2161	15.188	1570	15.188	2541					9.26071	31.4912	9.30071	32.3173	10.28	6.91808	9.30071	-24.835	31.1174	-8.6		15.4918	1724.26	10.162	388	9.28	1212.02
15.5261	1727.15	14.532	1633	15.5261	19.25	0.02507	28.2531	-260.754	15.5261	-788.412		19.25	0.02507	15.254	2137	15.221	1665	15.221	2527					9.28071	31.4136	9.32071	32.4743	10.3	4.46932	9.32071	-24.6482	31.1384	-8.6		15.5261	1727.15	10.1826	451	9.3	1204.36
15.5603	1730.21	14.5663	1685	15.5603	19.3	0.01187	28.2702	-260.754	15.5603	-780.473		19.3	0.01187	15.287	2107	15.254	1637	15.254	2533					9.30071	31.3465	9.34071	31.5012	10.32	1.33606	9.34071	-25.6044	31.197	-8.6		15.5603	1730.21	10.2033	412	9.32	1201.8
15.5946	1733.41	14.6006	1673	15.5946	19.35	0.00814	28.3086	-260.754	15.5946	-759.67		19.35	0.00814	15.32	2201	15.287	1638	15.287	2537					9.32071	31.3167	9.36071	31.5401	10.34	0.42611	9.36071	-25.5439	31.197	-8.6		15.5946	1733.41	10.2239	425	9.34	1205.87
15.6289	1736.71	14.6348	1745	15.6289	19.4	0.00958	28.3086	-260.754	15.6289	-848.972		19.4	0.00958	15.353	2205	15.32	1516	15.32	2639					9.34071	31.2998	9.38071	32.0618	10.36	0.23455	9.38071	-24.991	31.202	-8.6		15.6289	1736.71	10.2446	438	9.36	1258.89
15.6632	1740.1	14.6691	1668	15.6632	19.45	0.06547	28.3243	-260.754	15.6632	-755.36		19.45	0.06547	15.386	2161	15.353	1588	15.353	2544					9.36071	31.2782	9.40071	31.0369	10.38	0.16048	9.40071	-25.9762	31.2819	-8.6		15.6632	1740.1	10.2652	417	9.38	1213.22
15.6974	1743.56	14.7034	1633	15.6974	19.5	0.04549	28.3243	-260.754	15.6974	-784.824		19.5	0.04549	15.419	2163	15.386	1683	15.386	2437					9.38071	31.247	9.42071	30.6889	10.4	0.12115	9.42071	-26.2773	31.4158	-8.6		15.6974	1743.56	10.2858	430	9.4	1179.6
15.7317	1747.1	14.7377	1616	15.7317	19.55	0.01099	28.3521	-260.754	15.7317	-822.365		19.55	0.01099	15.452	2123	15.419	1607	15.419	2527					9.40071	31.2074	9.44071	32.1683	10.42	0.09886	9.44071	-24.7454	31.4737	-8.6		15.7317	1747.1	10.3065	399	9.42	1215.76
15.766	1750.73	14.772	1627	15.766	19.6	0.0067	28.3521	-260.754	15.766	-723.993		19.6	0.0067	15.485	2135	15.452	1602	15.452	2469					9.42071	31.1605	9.46071	32.5283	10.44	0.08637	9.46071	-24.3287	31.4737	-8.6		15.766	1750.73	10.3271	447	9.44	1204.62
15.8003	1754.46	14.8062	1677	15.8003	19.65	0.01172	28.4235	-260.754	15.8003	-861.725		19.65	0.01172	15.518	2244	15.485	1596	15.485	2510					9.44071	31.1079	9.48071	31.5047	10.46	0.08033	9.48071	-25.2933	31.4867	-8.6		15.8003	1754.46	10.3477	420	9.46	1184.69
15.8346	1758.32	14.8405	1663	15.8346	19.7	0.03163	28.4235	-260.754	15.8346	-715.579		19.7	0.03163	15.551	2228	15.518	1639	15.518	2550					9.46071	31.0512	9.50071	31.1556	10.48	0.07924	9.50071	-25.5828	31.4962	-8.6		15.8346	1758.32	10.3684	395	9.48	1242.04
15.8688	1762.31	14.8748	1715	15.8688	19.75	0.11067	28.4956	-260.754	15.8688	-815.571		19.75	0.11067	15.584	2221	15.551	1648	15.551	2582					9.48071	30.9922	9.52071	31.2809	10.5	0.08269	9.52071	-25.3991	31.5445	-8.6		15.8688	1762.31	10.389	417	9.5	1231.63
15.9031	1766.45	14.9091	1698	15.9031	19.8	0.43881	28.4956	-260.754	15.9031	-804.71		19.8	0.43881	15.617	2172	15.584	1716	15.584	2589					9.50071	30.9326	9.54071	31.2945	10.52	0.09117	9.54071	-25.3299	31.5445	-8.6		15.9031	1766.45	10.4096	429	9.52	1291.76
15.9374	1770.72	14.9433	1721	15.9374	19.85	0.22417	28.5336	-260.754	15.9374	-752.986		19.85	0.22417	15.65	2188	15.617	1711	15.617	2551					9.52071	30.8742	9.56071	31.1466	10.54	0.10628	9.56071	-25.4269	31.5543	-8.6		15.9374	1770.72	10.4303	453	9.54	1225
15.9717	1775.11	14.9776	1709	15.9717	19.9	0.08135	28.5336	-260.754	15.9717	-741.375		19.9	0.08135	15.683	2238	15.65	1646	15.65	2541					9.54071	30.8187	9.58071	31.1025	10.56	0.13132	9.58071	-25.4258	31.5543	-8.6		15.9717	1775.11	10.4509	439	9.56	1186.69
16.0059	1779.56	15.0119	1680	16.0059	19.95	0.06453	28.5675	-260.754	16.0059	-812.824		19.95	0.06453	15.716	2213	15.683	1632	15.683	2530					9.56071	30.7676	9.60071	31.9316	10.58	0.17312	9.60071	-24.5587	31.5674	-8.6		16.0059	1779.56	10.4715	445	9.58	1229.32
16.0402	1783.99	15.0462	1751	16.0402	20	0.28716	28.5675	-260.754	16.0402	-774.253		20	0.28716	15.749	2186	15.716	1673	15.716	2575					9.58071	30.7225	9.62071	32.9287	10.6	0.24677	9.62071	-23.5318	31.6253	-8.6		16.0402	1783.99	10.4922	438	9.6	1251.37
16.0745	1788.3	15.0805	1682	16.0745	20.05	0.17124	28.5938	-260.754	16.0745	-761.561		20.05	0.17124	15.782	2185	15.749	1676	15.749	2567					9.60071	30.6845	9.64071	32.8733	10.62	0.39923	9.64071	-23.5662	31.6253	-8.6		16.0745	1788.3	10.5128	439	9.62	1286.67
16.1088	1792.37	15.1147	1707	16.1088	20.1	0.02619	28.6055	-260.754	16.1088	-768.631		20.1	0.02619	15.815	2268	15.782	1726	15.782	2501					9.62071	30.6547	9.66071	32.068	10.64	0.96032	9.66071	-24.3601	31.9666	-8.6		16.1088	1792.37	10.5334	440	9.64	1180.24
16.143	1796.09	15.149	1744	16.143	20.15	0.00841	28.6055	-260.754	16.143	-809.352		20.15	0.00841	15.848	2193	15.815	1689	15.815	2594					9.64071	30.6338	9.68071	31.1169	10.66	3.54839	9.68071	-25.3096	31.9666	-8.6		16.143	1796.09	10.5541	447	9.66	1230.16
16.1773	1799.39	15.1833	1666	16.1773	20.2	0.00588	28.6471	-260.754	16.1773	-775.653		20.2	0.00588	15.881	2199	15.848	1643	15.848	2652					9.66071	30.6224	9.70071	31.1879	10.68	8.61606	9.70071	-25.2468	32.0485	-8.6		16.1773	1799.39	10.5747	449	9.68	1231.95
16.2116	1802.27	15.2176	1682	16.2116	20.25	0.00603	28.6471	-260.754	16.2116	-756.531		20.25	0.00603	15.914	2158	15.881	1621	15.881	2591					9.68071	30.6207	9.72071	31.6006	10.7	7.21107	9.72071	-24.8518	32.0485	-8.6		16.2116	1802.27	10.5953	426	9.7	1225.59
16.2459	1804.78	15.2518	1709	16.2459	20.3	0.02457	28.6659	-260.754	16.2459	-818.046		20.3	0.02457	15.947	2220	15.914	1624	15.914	2531					9.70071	30.6289	9.74071	30.4566	10.72	2.40552	9.74071	-26.0226	32.0493	-8.6		16.2459	1804.78	10.616	448	9.72	1143.63
16.2802	1807.04	15.2861	1775	16.2802	20.35	0.06593	28.7193	-260.754	16.2802	-815.305		20.35	0.06593	15.98	2265	15.947	1661	15.947	2553					9.72071	30.6466	9.76071	29.4029	10.74	0.67805	9.76071	-27.1116	32.1314	-8.6		16.2802	1807.04	10.6366	422	9.74	1125.3
16.3144	1809.16	15.3204	1691	16.3144	20.4	0.06352	28.7193	-260.754	16.3144	-783.421		20.4	0.06352	16.013	2199	15.98	1668	15.98	2642					9.74071	30.6734	9.78071	29.9504	10.76	0.32399	9.78071	-26.6101	32.3272	-8.6		16.3144	1809.16	10.6573	440	9.76	1170.6
16.3487	1811.23	15.3547	1562	16.3487	20.45	0.07321	28.7294	-260.754	16.3487	-755.497		20.45	0.07321	16.046	2181	16.013	1697	16.013	2669					9.76071	30.7087	9.80071	31.5532	10.78	0.20382	9.80071	-25.0856	32.3837	-8.6		16.3487	1811.23	10.6779	457	9.78	1203.66
16.383	1813.35	15.3889	1701	16.383	20.5	0.03831	28.7294	-260.754	16.383	-814.615		20.5	0.03831	16.079	2195	16.046	1704	16.046	2599					9.78071	30.7548	9.82071	33.1912	10.8	0.14027	9.82071	-23.5396	32.3837	-8.6		16.383	1813.35	10.6985	420	9.8	1203.41
16.4173	1815.57	15.4232	1721	16.4173	20.55	0.01425	28.8019	-260.754	16.4173	-743.829		20.55	0.01425	16.112	2183	16.079	1712	16.079	2637					9.80071	30.833	9.84071	33.3003	10.82	0.10252	9.84071	-23.5218	32.3837	-8.6		16.4173	1815.57	10.7192	421	9.82	1203.56
16.4516	1817.91	15.4575	1827	16.4516	20.6	0.0582	28.8019	-260.754	16.4516	-724.17		20.6	0.0582	16.145	2206	16.112	1714	16.112	2645					9.82071	30.925	9.86071	33.1455	10.84	0.08003	9.86071	-23.7649	32.3837	-8.6		16.4516	1817.91	10.7398	450	9.84	1157.34
16.4858	1820.38	15.4918	1760	16.4858	20.65	0.27897	28.8865	-260.754	16.4858	-792.645		20.65	0.27897	16.178	2252	16.145	1692	16.145	2621					9.84071	31.0163	9.88071	34.3567	10.86	0.07261	9.88071	-22.6388	32.4102	-8.6		16.4858	1820.38	10.7604	433	9.86	1173.37
16.5201	1822.98	15.5261	1721	16.5201	20.7	0.18147	28.9594	-260.754	16.5201	-756.245		20.7	0.18147	16.211	2287	16.178	1721	16.178	2636					9.86071	31.1047	9.90071	34.1872	10.88	0.075	9.90071	-22.8896	32.4654	-8.6		16.5201	1822.98	10.7811	448	9.88	1182.89
16.5544	1825.69	15.5603	1732	16.5544	20.75	0.24613	29.1175	-260.754	16.5544	-800.949		20.75	0.24613	16.244	2216	16.211	1712	16.211	2663					9.88071	31.1897	9.92071	31.8724	10.9	0.05778	9.92071	-25.2819	32.4668	-8.6		16.5544	1825.69	10.8017	419	9.9	1216.74
16.5887	1828.47	15.5946	1756	16.5887	20.8	0.13432	29.1175	-260.754	16.5887	-867.733		20.8	0.13432	16.277	2201	16.244	1696	16.244	2640					9.90071	31.271	9.94071	29.5839	10.92	0.03802	9.94071	-27.6439	32.4668	-8.6		16.5887	1828.47	10.8223	455	9.92	1238.94
[truncated: 2,551 more rows]

## Sheet: Figure S7
#FILE:	190726-72- Zn Salen CoF.ngb-ds4
[truncated: 7,915 more rows]

## Sheet: Figure S8
Figure S8. The N2 adsorption-desorption isotherms (77 K) and corresponding pore size distribution for Zn-Salen-COF-SDU113.
[truncated: 138 more rows]

[truncated: 3 more sheets: Figure S9, Figure S10, Figure S11]
